# Supplementary material for: Eukaryotic transcription factors can track and control their target genes using DNA antennas
Source: Nat Commun. 2020 Jan 28;11:540. doi: 10.1038/s41467-019-14217-8 (PMC6987225; doi:10.1038/s41467-019-14217-8)
Supplement: Supplementary file 4 — Source Data [file 41467_2019_14217_MOESM4_ESM.xlsx]

## Sheet: Figure 1c bottom
Figure 1c bottom: FCS experiment at various concentrations of DNAds 150bp TAATTG
		raw data								Normalized data
	time (ms)	[DNA] 0.5 nM	10 nM	30 nM	50 nM	100 nM	500 nM	5000 nM	15000 nM	0.5 nM	10 nM	30 nM	50 nM	100 nM	500 nM	5000 nM	15000 nM
	0.000999998	1.00138	0.97585	0.972874	0.989793	0.987286	0.980363	0.987966	0.960395	1	1	1	1	1	1	1	1
	0.0011	0.994633	0.970679	0.968491	0.984375	0.981737	0.976487	0.982526	0.957084	0.993371	0.978426	0.986217	0.986996	0.983556	0.990362	0.981241	0.976153
	0.0012	0.988069	0.96564	0.964216	0.979099	0.976338	0.972709	0.977236	0.953857	0.983427	0.969438	0.974872	0.984347	0.969901	0.972099	0.980683	0.974086
	0.0013	0.981681	0.960727	0.960047	0.973962	0.971083	0.969029	0.972091	0.950711	0.973215	0.956626	0.970152	0.970818	0.970889	0.973309	0.965158	0.979442
	0.0014	0.975464	0.955939	0.955979	0.968959	0.965969	0.965442	0.967086	0.947644	0.968485	0.953936	0.975663	0.968743	0.954854	0.963429	0.957307	0.945411
	0.0015	0.969413	0.95127	0.952011	0.964086	0.960991	0.961946	0.962219	0.944652	0.968365	0.951857	0.946018	0.955293	0.96154	0.966244	0.970125	0.950367
	0.0016	0.963522	0.946718	0.948138	0.95934	0.956145	0.958538	0.957484	0.941735	0.956154	0.937158	0.947648	0.96018	0.944428	0.954484	0.956104	0.947316
	0.0017	0.957786	0.942278	0.944358	0.954715	0.951427	0.955215	0.952877	0.938889	0.945804	0.945913	0.946412	0.952078	0.948096	0.94937	0.943879	0.938958
	0.00185	0.949464	0.935823	0.938857	0.948	0.944581	0.950386	0.9462	0.93475	0.944804	0.936264	0.940139	0.94782	0.938349	0.946001	0.935644	0.936641
	0.00205	0.93887	0.927578	0.931822	0.939441	0.935866	0.944223	0.937711	0.929463	0.933401	0.932115	0.930287	0.93584	0.927867	0.941382	0.930202	0.922853
	0.00225	0.928816	0.919726	0.925111	0.931308	0.927597	0.938358	0.92967	0.924425	0.926541	0.925566	0.911956	0.926613	0.92172	0.937401	0.926431	0.916377
	0.00245	0.919272	0.912243	0.918705	0.923575	0.919747	0.932773	0.922051	0.919623	0.911588	0.9052	0.90943	0.918827	0.914518	0.927819	0.921952	0.91603
	0.00264999	0.910206	0.905107	0.912585	0.91622	0.912292	0.927452	0.914827	0.915043	0.903907	0.903391	0.897094	0.90633	0.909499	0.92426	0.91189	0.900336
	0.00284999	0.901589	0.898297	0.906736	0.909219	0.905207	0.92238	0.907977	0.91067	0.899571	0.89317	0.894321	0.913211	0.897529	0.919098	0.904959	0.901486
	0.00304999	0.893395	0.891794	0.90114	0.902551	0.898471	0.917541	0.901477	0.906494	0.897108	0.884971	0.893954	0.89645	0.900406	0.910504	0.900864	0.895875
	0.00324999	0.885598	0.88558	0.895784	0.896197	0.892063	0.912922	0.895306	0.902503	0.891701	0.874191	0.887846	0.893204	0.897982	0.904391	0.895692	0.883564
	0.00344999	0.878175	0.879638	0.890653	0.890137	0.885963	0.90851	0.889446	0.898686	0.888495	0.873993	0.878977	0.891001	0.888762	0.902719	0.895961	0.878975
	0.00364999	0.871103	0.873951	0.885733	0.884355	0.880154	0.904293	0.883878	0.895033	0.878757	0.871896	0.873203	0.889014	0.887025	0.897692	0.884402	0.880266
	0.00394999	0.861109	0.865867	0.878723	0.876167	0.871947	0.898308	0.876036	0.889839	0.870724	0.862594	0.864857	0.875851	0.878041	0.897298	0.878762	0.872178
	0.00434999	0.848827	0.855849	0.870009	0.866076	0.86187	0.890909	0.86645	0.883403	0.863658	0.852785	0.858516	0.863923	0.867025	0.887563	0.871439	0.863733
	0.00474999	0.837614	0.846611	0.861942	0.85683	0.852676	0.884106	0.857752	0.877468	0.851838	0.84503	0.861943	0.861995	0.870397	0.887284	0.861687	0.858465
	0.00514999	0.827345	0.838064	0.854448	0.848334	0.844265	0.877832	0.849842	0.871978	0.843821	0.831285	0.843079	0.849684	0.851741	0.874813	0.850028	0.851532
	0.00554999	0.817913	0.830129	0.847465	0.840501	0.836549	0.872026	0.84263	0.866883	0.83738	0.823733	0.840873	0.844849	0.845571	0.872638	0.847079	0.85184
	0.00594999	0.809223	0.822739	0.840936	0.833258	0.829448	0.866637	0.836036	0.862139	0.828372	0.82164	0.832346	0.835342	0.84451	0.860837	0.8422	0.840245
	0.00634999	0.80119	0.815832	0.83481	0.826537	0.822893	0.861618	0.829991	0.857708	0.821038	0.813888	0.829005	0.837345	0.832844	0.866575	0.838564	0.837721
	0.00674999	0.79374	0.809355	0.829043	0.820282	0.816822	0.856929	0.824433	0.853555	0.807072	0.805488	0.815441	0.826374	0.827799	0.853108	0.834866	0.83315
	0.00714999	0.786808	0.803261	0.823597	0.814439	0.811183	0.852533	0.819306	0.84965	0.805456	0.796351	0.811314	0.821315	0.821449	0.851529	0.831025	0.828581
	0.00754998	0.780335	0.797508	0.818436	0.808964	0.805926	0.848399	0.814563	0.845966	0.79927	0.792191	0.810107	0.813348	0.818208	0.847106	0.825396	0.827635
	0.00814998	0.771378	0.789438	0.811166	0.801353	0.798666	0.842626	0.808076	0.840803	0.785196	0.78526	0.801395	0.804824	0.81257	0.83881	0.818727	0.822847
	0.00894998	0.760617	0.779564	0.802219	0.792153	0.789971	0.835606	0.800409	0.834494	0.776343	0.775384	0.789942	0.796721	0.801325	0.835006	0.813932	0.816873
	0.00974998	0.75095	0.770518	0.79397	0.783836	0.782189	0.829217	0.79365	0.828722	0.763673	0.766215	0.784296	0.794832	0.792279	0.825705	0.800939	0.811137
	0.01055	0.742158	0.762139	0.78629	0.776226	0.775137	0.823337	0.787614	0.823382	0.757255	0.757526	0.774156	0.780031	0.78275	0.82207	0.803713	0.80674
	0.01135	0.734069	0.754304	0.779073	0.769187	0.768669	0.817869	0.782154	0.818395	0.742083	0.745965	0.769294	0.773187	0.77905	0.818657	0.794778	0.804516
	0.01215	0.726547	0.746914	0.77224	0.762612	0.762675	0.812736	0.777157	0.813696	0.737356	0.740868	0.76341	0.764414	0.774708	0.810061	0.79205	0.795702
	0.01295	0.719488	0.739894	0.765725	0.756418	0.757066	0.80788	0.772532	0.809236	0.727717	0.732685	0.75552	0.758943	0.76236	0.804617	0.784558	0.794831
	0.01375	0.712809	0.733183	0.75948	0.750538	0.751773	0.803253	0.76821	0.804973	0.719854	0.724954	0.745911	0.749446	0.763146	0.800923	0.776835	0.791476
	0.01455	0.706446	0.726733	0.753463	0.74492	0.746741	0.798819	0.764135	0.800878	0.71204	0.718579	0.738387	0.746486	0.753859	0.792644	0.772968	0.785763
	0.01535	0.700347	0.720508	0.747645	0.739525	0.741928	0.794548	0.760265	0.796925	0.70495	0.710749	0.735205	0.741067	0.747937	0.790035	0.768204	0.781657
	0.01655	0.691611	0.711528	0.739236	0.73178	0.735046	0.788398	0.754769	0.791221	0.695672	0.701644	0.727779	0.731277	0.738966	0.789143	0.76009	0.778145
	0.01815	0.680581	0.70011	0.728524	0.721983	0.726376	0.780591	0.747892	0.783962	0.682177	0.688593	0.719617	0.723197	0.733022	0.781462	0.754454	0.772194
	0.01975	0.670113	0.689219	0.71829	0.712671	0.718162	0.773147	0.741409	0.777028	0.669281	0.679445	0.708797	0.712703	0.724044	0.771838	0.745999	0.765185
	0.02135	0.660102	0.678771	0.708463	0.70376	0.710314	0.766004	0.735231	0.770364	0.657438	0.671985	0.699706	0.702791	0.716678	0.765808	0.741371	0.760897
	0.02295	0.650481	0.668713	0.698997	0.695192	0.702775	0.75912	0.729303	0.763934	0.645928	0.661347	0.692175	0.69215	0.703694	0.756013	0.732684	0.755687
	0.02455	0.6412	0.659005	0.689855	0.686928	0.695506	0.752466	0.723586	0.757713	0.637971	0.652191	0.679572	0.687438	0.696553	0.750665	0.726359	0.749894
	0.0261499	0.632227	0.649617	0.681014	0.678939	0.688478	0.746021	0.718055	0.751682	0.627196	0.641902	0.675736	0.675662	0.692322	0.745506	0.723209	0.745434
	0.0277499	0.623538	0.640528	0.672451	0.671204	0.681671	0.739768	0.712691	0.745828	0.617955	0.635925	0.664601	0.670648	0.680188	0.740233	0.716586	0.74302
	0.0293499	0.615113	0.631719	0.66415	0.663705	0.675069	0.733695	0.707482	0.740138	0.607294	0.626153	0.658653	0.661449	0.675609	0.734504	0.709894	0.73761
	0.0309499	0.606935	0.623175	0.656098	0.65643	0.66866	0.727792	0.702416	0.734604	0.59774	0.616631	0.651895	0.657423	0.666105	0.728462	0.706254	0.731003
	0.0333499	0.595106	0.610824	0.644457	0.645908	0.659384	0.719235	0.695068	0.726576	0.585181	0.606524	0.643252	0.644758	0.659111	0.719286	0.696319	0.729076
	0.0365499	0.580091	0.595168	0.629696	0.632559	0.6476	0.708344	0.685702	0.716348	0.569045	0.590464	0.628565	0.629714	0.647132	0.710544	0.68638	0.719498
	0.0397499	0.565872	0.580365	0.615735	0.619923	0.63643	0.697997	0.676789	0.706619	0.554315	0.578898	0.617354	0.619228	0.633085	0.700655	0.676741	0.712804
	0.0429499	0.552384	0.566343	0.602508	0.607941	0.625821	0.688148	0.66829	0.697349	0.540438	0.565255	0.605126	0.607077	0.623473	0.691624	0.669417	0.706176
	0.0461499	0.539568	0.553041	0.589955	0.59656	0.615729	0.678758	0.660173	0.688501	0.527691	0.552974	0.59461	0.596174	0.613627	0.680747	0.660003	0.700152
	0.0493499	0.527374	0.540403	0.578024	0.585734	0.606113	0.669792	0.652407	0.680043	0.515016	0.542437	0.58434	0.585949	0.602668	0.673686	0.651879	0.690852
	0.0525499	0.515755	0.52838	0.566669	0.57542	0.596939	0.661218	0.644968	0.671946	0.501995	0.530773	0.574662	0.575169	0.595204	0.666083	0.643318	0.685162
	0.0557499	0.504671	0.516925	0.555847	0.565582	0.588172	0.653008	0.637831	0.664183	0.491271	0.518358	0.564623	0.565446	0.583389	0.65796	0.635328	0.680719
	0.0589499	0.494084	0.505999	0.545519	0.556184	0.579785	0.645135	0.630975	0.656731	0.479893	0.511558	0.556566	0.556706	0.575791	0.650917	0.627526	0.672632
	0.0621499	0.483959	0.495565	0.535652	0.547196	0.57175	0.637577	0.624381	0.649569	0.471096	0.501471	0.548333	0.54567	0.568064	0.642321	0.621595	0.667269
	0.0669499	0.469574	0.480764	0.521646	0.534423	0.560308	0.626783	0.614943	0.639327	0.455317	0.487102	0.534684	0.533748	0.554785	0.634251	0.611124	0.659625
	0.0733499	0.451747	0.462462	0.504311	0.518588	0.546082	0.61331	0.603125	0.626517	0.437169	0.470286	0.518434	0.518984	0.538772	0.61945	0.597931	0.650431
	0.0797498	0.435296	0.445614	0.488334	0.503963	0.532899	0.600769	0.592087	0.614569	0.422207	0.455297	0.504309	0.504051	0.525816	0.608838	0.58663	0.639715
	0.0861498	0.420062	0.430049	0.473555	0.490407	0.520637	0.589053	0.581738	0.603382	0.407135	0.441477	0.491706	0.491351	0.513462	0.596935	0.576177	0.631547
	0.0925498	0.40591	0.415621	0.459836	0.477797	0.509193	0.57807	0.572002	0.592872	0.391983	0.426707	0.479987	0.478846	0.501086	0.584842	0.564127	0.621778
	0.0989498	0.392725	0.402206	0.447062	0.466031	0.498477	0.567741	0.562816	0.582968	0.379751	0.41475	0.467466	0.466674	0.489683	0.575604	0.555042	0.612332
	0.10535	0.380408	0.389698	0.435134	0.45502	0.488415	0.558	0.554122	0.573608	0.366831	0.404218	0.457174	0.45472	0.479567	0.563803	0.545705	0.602891
	0.11175	0.368872	0.378006	0.423966	0.444688	0.478941	0.548788	0.545875	0.564739	0.355908	0.393433	0.446641	0.444432	0.467774	0.556676	0.535577	0.596497
	0.11815	0.358043	0.367049	0.413482	0.434969	0.469998	0.540055	0.538032	0.556314	0.345609	0.382595	0.437094	0.433521	0.459751	0.548759	0.526845	0.588366
	0.12455	0.347855	0.356758	0.403619	0.425805	0.461537	0.531758	0.530556	0.548294	0.334868	0.372176	0.42924	0.424576	0.450537	0.539307	0.519646	0.581578
	0.13415	0.333654	0.34244	0.389865	0.41299	0.449654	0.520046	0.519963	0.536947	0.32113	0.359975	0.415714	0.4122	0.438067	0.526587	0.506949	0.571973
	0.14695	0.316483	0.325172	0.373221	0.397422	0.435134	0.505633	0.50686	0.522937	0.304576	0.343001	0.400217	0.396287	0.42186	0.513777	0.492199	0.55776
	0.15975	0.301041	0.30968	0.35823	0.383338	0.42191	0.492402	0.494762	0.51003	0.29034	0.328287	0.385147	0.380819	0.408144	0.498423	0.478858	0.545352
	0.17255	0.287071	0.295696	0.344642	0.370514	0.409789	0.480182	0.48353	0.498071	0.276055	0.314931	0.372238	0.368673	0.394475	0.485268	0.466491	0.533155
	0.18535	0.274367	0.283003	0.332256	0.358773	0.39862	0.468838	0.473049	0.486932	0.263838	0.302671	0.360193	0.356049	0.382639	0.474288	0.454315	0.523154
	0.19815	0.262759	0.271425	0.320908	0.347967	0.388275	0.458257	0.463225	0.476512	0.253086	0.291404	0.34825	0.344484	0.37131	0.463446	0.444206	0.512907
	0.21095	0.252109	0.260816	0.310463	0.337978	0.378653	0.448348	0.453982	0.466724	0.243062	0.281333	0.338893	0.334543	0.361308	0.452599	0.434411	0.5019
	0.22375	0.242298	0.251056	0.300809	0.328705	0.369667	0.439033	0.445256	0.457498	0.233107	0.271536	0.328561	0.325251	0.351811	0.442805	0.424065	0.492007
	0.23655	0.233231	0.242044	0.291853	0.320066	0.361245	0.430248	0.436991	0.448773	0.223873	0.263442	0.319979	0.316334	0.343416	0.432381	0.414882	0.483778
	0.24935	0.224822	0.233694	0.283516	0.311989	0.353327	0.421938	0.429143	0.440501	0.216207	0.254251	0.311184	0.30732	0.334473	0.424333	0.406747	0.476165
	0.268549	0.213292	0.222254	0.272027	0.300801	0.342282	0.410263	0.418067	0.428844	0.205525	0.242531	0.298647	0.295551	0.322326	0.41142	0.394365	0.463005
	0.294149	0.199644	0.208721	0.258322	0.287361	0.328891	0.395975	0.404429	0.414525	0.192093	0.229671	0.284964	0.280535	0.307733	0.396855	0.37874	0.447494
	0.319749	0.187635	0.196817	0.246152	0.275331	0.316785	0.382927	0.391898	0.401396	0.180498	0.217447	0.272102	0.267133	0.295063	0.382614	0.3657	0.434375
	0.345349	0.176981	0.186256	0.235251	0.264475	0.305757	0.370931	0.380311	0.389283	0.170245	0.205876	0.260903	0.255731	0.283355	0.369406	0.353855	0.420215
	0.370949	0.167462	0.176816	0.225415	0.254609	0.295644	0.359838	0.369542	0.378044	0.160842	0.196794	0.250401	0.245427	0.272528	0.357908	0.342162	0.409041
	0.396549	0.158903	0.168322	0.216483	0.245586	0.28632	0.349529	0.359488	0.367569	0.152649	0.187814	0.2409	0.235973	0.263028	0.346452	0.331877	0.398221
	0.422149	0.151165	0.160635	0.208325	0.237291	0.27768	0.339907	0.350065	0.357766	0.145559	0.179612	0.231799	0.227248	0.254221	0.336098	0.321302	0.387368
	0.447749	0.144133	0.153641	0.200836	0.229629	0.26964	0.330894	0.341204	0.348561	0.138539	0.172431	0.224118	0.219281	0.245725	0.327051	0.312198	0.377587
	0.473349	0.137714	0.147248	0.193931	0.222521	0.26213	0.322422	0.332846	0.339889	0.132553	0.165501	0.216305	0.211518	0.238111	0.318003	0.303391	0.367726
	0.498949	0.13183	0.14138	0.187538	0.215902	0.255092	0.314437	0.324942	0.331698	0.127242	0.158758	0.209823	0.204968	0.231045	0.309158	0.29526	0.359857
	0.537349	0.12387	0.133424	0.178781	0.206774	0.245312	0.303269	0.313847	0.320215	0.119565	0.150696	0.200463	0.195529	0.220448	0.298026	0.284329	0.347176
	0.588549	0.114604	0.124136	0.168414	0.195872	0.233517	0.289689	0.300296	0.306212	0.110878	0.140397	0.189117	0.184243	0.208347	0.283611	0.270319	0.332745
	0.639749	0.106591	0.116073	0.159278	0.186174	0.22292	0.277385	0.287961	0.293486	0.103384	0.132199	0.178803	0.174834	0.197549	0.270264	0.258423	0.318829
	0.690949	0.0995919	0.109002	0.15115	0.177472	0.213326	0.266164	0.276669	0.281852	0.0961271	0.12439	0.170226	0.166213	0.188127	0.259019	0.247756	0.307194
	0.742149	0.0934249	0.102747	0.143863	0.169609	0.204586	0.255875	0.266279	0.27116	0.090412	0.118229	0.161793	0.158455	0.178763	0.247498	0.237516	0.295832
	0.793348	0.0879497	0.0971716	0.137283	0.162458	0.196581	0.246396	0.256677	0.261291	0.0855075	0.111869	0.153873	0.150918	0.171478	0.23844	0.228461	0.284738
	0.844548	0.0830559	0.0921679	0.131307	0.155919	0.189212	0.237627	0.247772	0.252144	0.080975	0.106719	0.147815	0.144545	0.163631	0.229057	0.219658	0.275396
	0.895748	0.0786556	0.0876508	0.12585	0.149913	0.182403	0.229485	0.239483	0.243639	0.0771234	0.101706	0.141354	0.13853	0.157857	0.221061	0.212177	0.266723
	0.946948	0.0746778	0.0835512	0.120844	0.144371	0.176086	0.2219	0.231746	0.235705	0.0728793	0.0969096	0.135616	0.132823	0.151909	0.213102	0.204919	0.257995
	0.998148	0.0710644	0.0798128	0.116233	0.13924	0.170207	0.214814	0.224503	0.228284	0.0692063	0.0928622	0.131053	0.12832	0.146121	0.206389	0.198041	0.250293
	1.07495	0.0662255	0.074783	0.109955	0.132211	0.162109	0.205013	0.214463	0.218004	0.0649888	0.0871207	0.124184	0.121218	0.138961	0.195985	0.188877	0.239277
	1.17735	0.0606661	0.0689675	0.102583	0.123896	0.152462	0.193275	0.202409	0.205673	0.059728	0.0800463	0.116093	0.113428	0.129866	0.184734	0.177928	0.226592
	1.27975	0.0559221	0.0639703	0.0961468	0.116579	0.143913	0.182819	0.191644	0.194669	0.0555727	0.0739253	0.108345	0.106157	0.121722	0.174437	0.168343	0.214672
	1.38215	0.0518272	0.0596284	0.0904721	0.110085	0.136277	0.173439	0.181966	0.184785	0.0515862	0.0694251	0.101941	0.100649	0.114267	0.164638	0.159122	0.20426
	1.48455	0.0482574	0.0558197	0.0854279	0.104276	0.129412	0.164973	0.173215	0.175852	0.0483107	0.0656271	0.0966115	0.0950643	0.108334	0.156251	0.151579	0.195355
	1.58695	0.0451185	0.0524511	0.0809121	0.0990485	0.123203	0.15729	0.16526	0.167738	0.0451842	0.0621432	0.0914843	0.0893663	0.102489	0.148955	0.144852	0.186876
	1.68935	0.0423377	0.0494501	0.076844	0.0943158	0.117559	0.150285	0.157996	0.160332	0.0425119	0.058022	0.0862957	0.0847949	0.0977623	0.141953	0.138946	0.178949
	1.79175	0.0398574	0.0467595	0.0731589	0.0900097	0.112403	0.14387	0.151336	0.153544	0.0403701	0.0552597	0.0822489	0.0803495	0.093402	0.135406	0.133005	0.171808
	1.89415	0.0376319	0.0443333	0.0698043	0.0860741	0.107675	0.137972	0.145207	0.147299	0.0379973	0.0526167	0.0787554	0.0769482	0.0891658	0.129852	0.127143	0.164835
	1.99655	0.0356243	0.0421344	0.0667371	0.0824622	0.103322	0.132531	0.139546	0.141534	0.0360825	0.0496531	0.0755113	0.0735116	0.0854313	0.124514	0.121973	0.158714
	2.15015	0.0329571	0.039197	0.0625981	0.077568	0.0974032	0.125115	0.131821	0.13367	0.0330316	0.0462131	0.071453	0.0689435	0.0805407	0.117611	0.115819	0.150524
	2.35495	0.0299235	0.0358324	0.0577962	0.0718603	0.0904706	0.116403	0.122734	0.124424	0.0302766	0.0417319	0.0658227	0.0643767	0.0745989	0.109096	0.107495	0.140906
	2.55974	0.0273619	0.0329699	0.0536567	0.0669143	0.084437	0.108798	0.114791	0.116346	0.0278634	0.0385154	0.0606036	0.0597565	0.0692337	0.10172	0.0999234	0.132418
	2.76454	0.0251715	0.0305056	0.0500508	0.062586	0.0791373	0.102102	0.107789	0.109227	0.0261786	0.0348925	0.0563365	0.0559411	0.0643574	0.0953607	0.093593	0.125076
	2.96934	0.0232783	0.0283622	0.0468814	0.0587663	0.0744447	0.0961597	0.101569	0.102906	0.023926	0.0325316	0.0526399	0.0526611	0.0602987	0.0895723	0.0879132	0.1177
	3.17414	0.0216266	0.0264816	0.0440738	0.0553702	0.0702604	0.0908509	0.0960071	0.0972549	0.0224963	0.0303027	0.050106	0.0498818	0.0563162	0.0838197	0.0830323	0.112051
	3.37894	0.0201739	0.0248187	0.0415693	0.0523309	0.0665059	0.0860791	0.0910039	0.0921731	0.0210561	0.0280876	0.0472477	0.0473071	0.0533673	0.0799069	0.0788203	0.106781
	3.58374	0.0188868	0.0233381	0.0393215	0.0495951	0.0631183	0.0817669	0.0864793	0.0875785	0.0199519	0.026769	0.0446667	0.0446467	0.0505486	0.075899	0.0753041	0.101536
	3.78854	0.0177393	0.0220119	0.0372931	0.0471195	0.0600463	0.077851	0.0823678	0.0834044	0.0189022	0.0261312	0.0426015	0.042008	0.048176	0.072349	0.072054	0.0973285
	3.99334	0.0167101	0.0208173	0.0354536	0.0448688	0.0572478	0.0742792	0.0786154	0.0795956	0.017754	0.0244299	0.0408851	0.0398602	0.0455889	0.0688203	0.0686882	0.0931639
	4.30054	0.0153522	0.0192332	0.0329947	0.0418519	0.0534883	0.0694738	0.0735637	0.0744691	0.0165885	0.0223371	0.0380647	0.0372451	0.0423028	0.0641413	0.0643001	0.0871813
	4.71014	0.0138213	0.0174359	0.0301767	0.0383819	0.0491522	0.0639213	0.0677219	0.0685425	0.0145449	0.0198217	0.0350487	0.0338762	0.0389548	0.0583862	0.0590038	0.0802626
	5.11974	0.0125406	0.0159219	0.0277782	0.0354177	0.0454376	0.059156	0.0627041	0.0634533	0.0133103	0.018243	0.032168	0.0319419	0.0358986	0.0543217	0.054626	0.0744275
	5.52934	0.0114547	0.0146303	0.0257127	0.0328569	0.0422204	0.0550222	0.058348	0.0590363	0.0120805	0.0170585	0.0301628	0.029506	0.0331542	0.0503091	0.0503066	0.069488
	5.93894	0.0105235	0.0135164	0.0239161	0.0306229	0.0394075	0.0514026	0.0545314	0.0551672	0.0115943	0.0155373	0.0283878	0.026977	0.0313941	0.0471168	0.0469502	0.0647669
	6.34854	0.009717	0.0125465	0.0223396	0.0286573	0.0369276	0.0482075	0.0511603	0.0517505	0.0106764	0.0144569	0.026127	0.0244872	0.0295458	0.0437034	0.0441464	0.0617808
	6.75814	0.00901243	0.011695	0.0209455	0.026915	0.0347252	0.0453667	0.0481615	0.0487116	0.010402	0.013756	0.0247137	0.0225648	0.0276897	0.0415988	0.0412448	0.0587642
	7.16774	0.00839219	0.0109419	0.0197042	0.0253602	0.0327567	0.0428247	0.0454768	0.0459914	0.00999216	0.0128942	0.0229887	0.0213772	0.0257575	0.0394678	0.038904	0.0558422
	7.57733	0.00784246	0.0102715	0.0185923	0.0239645	0.0309869	0.040537	0.0430597	0.0435428	0.00944458	0.0119783	0.0219957	0.0199124	0.0242951	0.0366667	0.0364895	0.0528265
	7.98693	0.00735227	0.00967118	0.0175907	0.022705	0.0293874	0.0384677	0.0408723	0.0413272	0.00840798	0.0109072	0.0205799	0.019171	0.0231291	0.0341124	0.0348008	0.0505538
	8.60133	0.00670968	0.00888038	0.0162624	0.0210308	0.0272577	0.0357096	0.0379555	0.0383732	0.00808263	0.00976169	0.0195192	0.0178196	0.0214422	0.0315455	0.0323761	0.0470524
	9.42053	0.00599148	0.00799081	0.0147549	0.0191255	0.024829	0.0325599	0.0346227	0.0349986	0.00781886	0.00905475	0.0183286	0.0159118	0.0190993	0.0296484	0.0293087	0.0430377
	10.2397	0.00539605	0.0072482	0.0134847	0.0175154	0.022772	0.0298888	0.0317946	0.0321356	0.00751686	0.00887479	0.0166476	0.0146423	0.0178984	0.026739	0.0267664	0.0388496
	11.0589	0.00489542	0.00661976	0.0124006	0.0161376	0.0210084	0.0275959	0.0293655	0.029677	0.00583871	0.00785974	0.0149008	0.0134107	0.0163233	0.0247657	0.024353	0.0358836
	11.8781	0.00446939	0.00608171	0.0114652	0.0149458	0.0194802	0.0256068	0.0272574	0.0275437	0.00561709	0.00788241	0.0139126	0.0118032	0.0152916	0.0225285	0.0230399	0.0341067
	12.6973	0.00410304	0.00561636	0.0106503	0.0139053	0.0181439	0.0238657	0.0254112	0.0256756	0.00527092	0.00699382	0.0130459	0.0118043	0.0140001	0.0210915	0.021091	0.031424
	13.5165	0.00378512	0.00521032	0.00993437	0.0129894	0.0169657	0.0223293	0.0237815	0.0240268	0.00549258	0.00650535	0.0126454	0.0110342	0.013266	0.0199688	0.0195782	0.0299603
	14.3357	0.00350699	0.00485324	0.00930082	0.0121773	0.0159197	0.0209641	0.0223327	0.0225614	0.00511022	0.00537678	0.0124903	0.0100255	0.0122003	0.0192369	0.0184748	0.028606
	15.1549	0.00326193	0.00453703	0.00873643	0.0114525	0.0149851	0.0197433	0.0210368	0.0212506	0.00478115	0.00434438	0.0117002	0.00947813	0.011095	0.0191734	0.0172016	0.026749
	15.9741	0.0030446	0.00425527	0.00823069	0.010802	0.0141452	0.0186455	0.0198711	0.0200716	0.00423594	0.004235	0.0113118	0.00950116	0.0104793	0.0163988	0.0162383	0.025654
	17.2029	0.00276154	0.00388618	0.00756388	0.00994276	0.0130342	0.0171921	0.0183272	0.0185105	0.0040265	0.00435228	0.00991532	0.00855122	0.00932677	0.0148782	0.0147618	0.0237697
	18.8413	0.00244779	0.00347397	0.00681281	0.00897257	0.0117777	0.0155466	0.0165785	0.0167424	0.00328598	0.00422289	0.00874973	0.0079561	0.00786521	0.0133447	0.0132981	0.0217374
	20.4797	0.00218993	0.00313242	0.00618489	0.00815941	0.0107226	0.0141635	0.0151079	0.0152558	0.0031214	0.00375772	0.0081592	0.00774973	0.00711726	0.0118098	0.012287	0.0194022
	22.1181	0.00197485	0.00284531	0.00565274	0.0074687	0.00982507	0.0129857	0.0138551	0.0139895	0.00241398	0.00337249	0.00786019	0.00740599	0.00667085	0.00940032	0.0103614	0.0185465
	23.7565	0.00179315	0.00260099	0.00519648	0.00687529	0.00905281	0.0119715	0.0127759	0.0128988	0.00221171	0.00256387	0.0065661	0.00620589	0.00668888	0.00913895	0.0098053	0.016983
	25.3949	0.00163795	0.00239087	0.00480134	0.00636041	0.00838187	0.0110896	0.0118372	0.0119503	0.00216845	0.00266974	0.006622	0.00541786	0.00629113	0.00764015	0.00888947	0.0157886
	27.0333	0.00150409	0.00220846	0.00445612	0.0059098	0.00779399	0.0103163	0.0110139	0.0111184	0.00211227	0.00214577	0.00623858	0.00444902	0.00629151	0.00811356	0.00871562	0.0151553
	28.6717	0.00138767	0.00204882	0.00415216	0.00551243	0.00727498	0.00963325	0.0102863	0.0103834	0.00216429	0.00209399	0.00608822	0.00461929	0.0054855	0.00759535	0.00846503	0.0145936
	30.3101	0.00128563	0.00190807	0.00388268	0.00515962	0.00681373	0.00902581	0.00963919	0.00972963	0.00179784	0.00132786	0.00565811	0.00449054	0.00530765	0.00728263	0.00812408	0.0143605
	31.9485	0.0011956	0.00178318	0.00364231	0.00484449	0.00640134	0.00848242	0.00906017	0.00914474	0.00184695	0.00177682	0.00482255	0.00447516	0.00506116	0.00765258	0.00623904	0.0141836
	34.4061	0.00107901	0.00162038	0.00332706	0.00443056	0.0058591	0.00776747	0.00829813	0.00837504	0.00149797	0.00155158	0.00443896	0.00386417	0.00449313	0.00671202	0.00591198	0.0141815
	37.6829	0.000950722	0.00143969	0.00297445	0.00396665	0.00525058	0.00696452	0.00744201	0.00751041	0.00151403	0.00122994	0.00460599	0.00417932	0.0037478	0.00493864	0.0052689	0.0120796
	40.9597	0.000846096	0.00129094	0.00268184	0.00358092	0.0047439	0.00629542	0.00672835	0.00678974	0.00133386	0.001124	0.00364881	0.00323324	0.00361427	0.00446117	0.00607507	0.0108102
	44.2365	0.00075942	0.00116666	0.00243556	0.00325568	0.00431618	0.00573019	0.00612531	0.00618084	0.00123332	0.00114801	0.003663	0.0033329	0.00319815	0.00383243	0.00518035	0.00981232
	47.5133	0.000686648	0.00106148	0.00222577	0.00297819	0.00395086	0.00524711	0.00560979	0.00566035	0.000575204	0.00105637	0.0026708	0.00336499	0.00214299	0.00404594	0.00449389	0.00989371
	50.79	0.000624836	0.000971478	0.00204519	0.00273899	0.00363564	0.00483006	0.00516461	0.00521093	0.000813732	0.00105401	0.00315329	0.00343444	0.00207904	0.00301761	0.00402571	0.00914636
	54.0668	0.000571798	0.000893723	0.00188832	0.00253093	0.00336122	0.00446682	0.0047768	0.00481943	0.000738854	0.00122855	0.00326237	0.00321406	0.00186735	0.00171833	0.00406333	0.00856888
	57.3436	0.000525882	0.000825976	0.00175096	0.00234853	0.00312046	0.00414796	0.00443631	0.00447574	0.000453211	0.00112652	0.00318377	0.00336244	0.00255207	0.00182957	0.00298194	0.00871206
	60.6204	0.000485813	0.0007665	0.00162981	0.00218748	0.00290773	0.00386613	0.0041353	0.00417191	0.000480297	0.000527806	0.00314913	0.00270548	0.00180053	0.00243543	0.00247416	0.00759764
	63.8972	0.000450598	0.000713934	0.00152228	0.0020444	0.0027186	0.00361547	0.00386754	0.00390166	6.85414e-05	0.000651509	0.00340201	0.0023256	0.0018982	0.00148755	0.00243785	0.00700217
	68.8124	0.000405199	0.000645725	0.00138207	0.00185763	0.00247155	0.00328789	0.00351756	0.00354845	0.000383829	0.000557933	0.00257337	0.00197775	0.00214788	0.00155429	0.00228531	0.00542561
	75.366	0.000355528	0.000570475	0.00122645	0.00165003	0.00219669	0.00292326	0.00312791	0.00315522	0.000401474	0.000492667	0.00187036	0.00164016	0.00138616	-0.000675319	0.00259067	0.00583287
	81.9196	0.000315252	0.000508924	0.00109836	0.00147892	0.00196994	0.0026223	0.00280621	0.0028306	0.000547795	5.37979e-05	0.00174508	0.00172473	0.000526206	0.000557624	0.00205143	0.0061889
	88.4732	0.000282054	0.000457795	0.000991373	0.00133582	0.00178016	0.00237029	0.0025368	0.00255876	0.000205161	0.000290947	0.0016976	0.00139628	0.000470036	0.000318516	0.0018263	0.00472119
	95.0268	0.000254306	0.000414757	0.000900879	0.00121466	0.00161935	0.00215666	0.00230838	0.00232829	1.88497e-05	0.000121176	0.00143537	0.00134153	0.000966043	-0.000241383	0.00187487	0.00533709
	101.58	0.000230832	0.000378115	0.000823495	0.00111095	0.00148162	0.00197363	0.00211265	0.00213081	2.09213e-05	8.52374e-05	0.0019828	0.00124909	0.00089384	-0.000370571	0.00166145	0.00499063
	108.134	0.000210762	0.000346604	0.000756689	0.00102134	0.00136255	0.00181534	0.00194336	0.00196001	-9.18062e-06	0.000393456	0.00166875	0.00136342	0.000289718	-0.000445779	0.00113219	0.00453153
	114.688	0.000193444	0.000319267	0.000698526	0.000943257	0.00125875	0.00167732	0.00179572	0.00181107	-0.000207207	-0.000348279	0.00126297	0.00141849	-1.46787e-06	-0.000745573	0.00118489	0.00626187
	121.241	0.000178375	0.000295365	0.000647507	0.000874722	0.0011676	0.00155608	0.00166602	0.00168023	0.000194404	-0.00022913	0.00104943	0.00151859	0.000140023	-0.000832956	0.000745948	0.00483609
	127.795	0.000165168	0.00027432	0.000602454	0.000814163	0.00108702	0.00144889	0.00155134	0.00156454	6.46748e-06	-0.000484374	0.00152839	0.00140547	0.000454863	-4.15062e-05	0.00101402	0.00378199
	137.625	0.000148192	0.000247131	0.000544058	0.000735613	0.000982455	0.00130975	0.00140246	0.00141436	-0.000257661	-0.000419936	0.00163418	0.000880775	-3.18005e-05	-0.000995579	0.00183212	0.0040838
	150.732	0.000129689	0.000217305	0.000479734	0.000649013	0.000867113	0.00115622	0.00123816	0.00124863	-3.19837e-05	4.05182e-05	0.0017514	0.000615533	0.000367982	-0.000933111	0.000949482	0.00339037
	163.839	0.000114741	0.000193051	0.000427214	0.000578244	0.000772803	0.00103064	0.00110377	0.00111307	0.000144232	0.000145034	0.00164973	0.000455758	0.000654172	-0.000860242	0.000591696	0.00368437
	176.947	0.00010246	0.00017301	0.000383662	0.000519516	0.000694502	0.000926353	0.000992139	0.00100049	0.000222711	9.21856e-05	0.00126576	0.00106812	0.000209552	-0.00175069	0.000351803	0.00348384
	190.054	9.22242e-05	0.000156222	0.000347065	0.000470134	0.000628634	0.000838605	0.000898207	0.000905747	0.000346918	-0.00035816	0.00149474	0.00109443	0.000354039	-0.00033053	0.00117848	0.00242219
	203.161	8.35865e-05	0.00014199	0.000315956	0.000428133	0.000572592	0.000763932	0.000818264	0.000825121	0.000136253	9.87533e-05	0.00170918	0.000862351	-0.000261182	-0.000766137	0.00164035	0.00272061
	216.268	7.62182e-05	0.000129801	0.000289246	0.000392053	0.000524434	0.000699752	0.000749551	0.000755822	0.000401013	-0.000303036	0.00100696	0.000644042	-0.000182118	-0.000228443	0.00106638	0.0041201
	229.375	6.98724e-05	0.000119264	0.000266108	0.000360785	0.000482686	0.000644107	0.000689971	0.000695734	-4.5508e-06	-0.000493618	0.00160687	0.00109636	-0.000322852	-0.00127431	0.000397782	0.00307496
	242.482	6.43609e-05	0.000110083	0.000245906	0.000333473	0.000446211	0.000595483	0.000637905	0.000643227	-0.000255794	-0.000320263	0.0015334	0.00125311	0.000574172	-0.000874016	0.000471736	0.0027925
	255.59	5.95379e-05	0.000102024	0.000228143	0.000309449	0.00041412	0.000552697	0.000592089	0.000597022	-0.000206659	-1.16051e-05	0.00103992	0.00117123	0.00039319	0.000225382	0.000841896	0.00152976
	275.25	5.335e-05	9.16496e-05	0.00020523	0.000278448	0.0003727	0.000497464	0.000532941	0.000537374	-8.4635e-05	-0.000110632	0.000785797	0.000610681	0.000491844	-0.00066844	0.000639419	0.00229439
	301.465	4.662e-05	8.03191e-05	0.000180146	0.000244493	0.000327317	0.000436937	0.000468119	0.000472006	-0.000197931	-7.01538e-06	0.000595535	0.000773651	0.000108805	-0.00125637	0.000475575	0.00301108
	327.679	4.1195e-05	7.11476e-05	0.000159792	0.000216928	0.000290463	0.000387778	0.000415467	0.000418912	0.00017842	6.9004e-05	0.000914677	0.000805906	0.000344331	-0.00237475	0.000278585	0.00276785
	353.893	3.67463e-05	6.35995e-05	0.000143007	0.000194186	0.00026005	0.000347204	0.000372008	0.000375088	0.00016415	-5.35338e-05	0.00106518	0.000490359	0.000249474	-0.000856229	0.00109177	0.00170943
	380.108	3.30445e-05	5.72988e-05	0.00012897	0.000175161	0.000234603	0.00031325	0.000335638	0.000338414	0.000102171	-9.01986e-05	0.000992852	0.000602091	-4.00512e-06	-0.00169331	0.0015447	0.0013329
	406.322	2.99251e-05	5.19746e-05	0.000117091	0.000159056	0.000213055	0.000284496	0.000304837	0.000307355	-0.000180081	-0.000112138	0.00138738	0.000672184	-0.000310237	-0.00068343	0.000426638	0.00169659
	432.536	2.72673e-05	4.74274e-05	0.000106931	0.000145277	0.000194618	0.000259891	0.000278479	0.000280777	-5.35139e-05	-0.000371077	0.00122204	0.000458795	-0.000133411	-0.000745324	0.000431897	0.0010334
	458.751	2.4981e-05	4.3507e-05	9.81611e-05	0.000133381	0.000178697	0.000238642	0.000255715	0.000257824	0.000224757	-0.000640382	0.000559141	0.000842728	-0.000479143	-0.00139955	0.000629701	0.00166121
	484.965	2.29972e-05	4.00988e-05	9.05285e-05	0.000123025	0.000164836	0.00022014	0.000235893	0.000237838	9.46253e-05	-0.000117076	0.000624967	0.000675649	-0.000143287	-0.000922793	-0.00027348	0.00090769
	511.18	2.12628e-05	3.71136e-05	8.38368e-05	0.000113944	0.00015268	0.000203913	0.000218509	0.000220308	0.000247642	-0.000507372	0.000764081	0.000392587	5.52847e-05	-0.0010362	-0.000394806	0.00132
	550.501	1.90397e-05	3.32799e-05	7.52336e-05	0.000102266	0.000137045	0.000183042	0.000196147	0.000197761	0.000219079	-9.16939e-05	0.000699642	0.000375708	-0.000712496	-0.00183425	0.000287746	0.00148653
	602.93	1.66248e-05	2.91054e-05	6.58531e-05	8.95306e-05	0.000119991	0.000160273	0.000171752	0.000173164	-0.000154694	5.51273e-06	0.000915488	0.000303179	-0.000269099	-0.000747302	0.000143188	0.00199181
	655.358	1.46804e-05	2.57363e-05	5.82727e-05	7.92359e-05	0.000106203	0.000141864	0.000152028	0.000153276	-0.000143189	-0.000125318	0.000664933	6.82656e-05	-0.000455189	-0.00175579	0.00051604	0.00204612
	707.787	1.30876e-05	2.29707e-05	5.20431e-05	7.0774e-05	9.48685e-05	0.000126728	0.00013581	0.000136925	0.000259625	-0.000361519	0.000349975	8.33093e-06	-0.000238739	-0.00064251	-0.000485698	0.00052817
	760.216	1.17634e-05	2.06673e-05	4.68498e-05	6.37182e-05	8.54163e-05	0.000114106	0.000122285	0.000123288	0.000274675	-0.000431181	0.000379615	0.000553698	-0.000643335	-0.000581961	0.000204471	0.000363554
	812.645	1.06483e-05	1.87248e-05	4.24664e-05	5.77619e-05	7.74362e-05	0.000103449	0.000110866	0.000111775	0.000121623	-0.000238745	6.68509e-05	-3.22908e-05	4.71145e-05	-0.00104943	0.000335847	-0.000124929
	865.073	9.69891e-06	1.70686e-05	3.87265e-05	5.26793e-05	7.0626e-05	9.43537e-05	0.000101119	0.000101948	-0.000165285	-2.97638e-05	2.24532e-05	9.41907e-05	-0.000240785	-0.000591693	0.000113891	0.00141373
	917.502	8.88266e-06	1.56431e-05	3.55051e-05	4.83008e-05	6.47588e-05	8.65174e-05	9.27221e-05	9.34817e-05	-0.000102289	0.000103576	0.000560227	0.000551704	-0.000841266	-0.000348111	0.000706722	0.00103281
	969.931	8.17481e-06	1.44054e-05	3.27069e-05	4.4497e-05	5.96613e-05	7.97091e-05	8.54263e-05	8.61259e-05	-0.00036774	-7.58052e-05	0.000343184	0.000166815	-0.000416112	-0.000239269	-0.000392116	0.000621604
	1022.36	7.55622e-06	1.33229e-05	3.0258e-05	4.11677e-05	5.51994e-05	7.37492e-05	7.90396e-05	7.96867e-05	0	0	0	0	0	0	0	0

## Sheet: Figure 2a Top
Figure 2a Top: Experimental FCS autocorrelation decays of EngHD in the presence of 50 nM for the six 75-bp DNA molecules based on the β3 tubulin gene with variations in the SB site. The average diffusion time relative to diffusion of the saturated complex (black curve) reflects the fraction of bound molecules.
		Normalized AC for DNA-EngrailedHD binding
	Time (ms)	TAATTA	TAATTT	TAATTG	TATATA	GAATTG	CGTGTT	75 bp DNA alone
	0.00225	1	1	1	1	1	1	1
	0.00245	1.01181	0.975676	0.982034	0.991513	0.990158	0.988573	1.00086
	0.00264999	0.970676	1.00557	0.980011	0.990066	0.976558	0.978444	0.992634
	0.00284999	1.00913	0.993147	0.979084	0.975039	0.973492	0.970918	0.99274
	0.00304999	1.03262	0.94037	0.970812	0.966106	0.974516	0.966954	0.991913
	0.00324999	0.986003	0.94719	0.961549	0.963259	0.955269	0.954671	0.985036
	0.00344999	0.982144	0.967875	0.964144	0.960134	0.960855	0.944679	0.973942
	0.00364999	0.997057	0.973039	0.964716	0.956015	0.939516	0.947114	0.975987
	0.00394999	0.976267	0.932217	0.945509	0.943155	0.942902	0.93647	0.972349
	0.00434999	0.993754	0.967677	0.936888	0.934375	0.92718	0.926507	0.971505
	0.00474999	0.966215	0.956449	0.929505	0.924207	0.911795	0.916846	0.965885
	0.00514999	0.943183	0.930677	0.908916	0.912519	0.913777	0.908594	0.959443
	0.00554999	0.937572	0.927343	0.906957	0.920987	0.897103	0.899129	0.953353
	0.00594999	0.975213	0.919433	0.897268	0.904723	0.894568	0.889618	0.956727
	0.00634999	0.968187	0.885023	0.891619	0.9002	0.881549	0.883484	0.94774
	0.00674999	0.937622	0.911329	0.898785	0.883034	0.877577	0.876758	0.949733
	0.00714999	0.945885	0.858678	0.884369	0.890097	0.867526	0.871909	0.943947
	0.00754998	0.901785	0.902373	0.876797	0.87811	0.855648	0.861003	0.942641
	0.00814998	0.933965	0.907825	0.865437	0.873756	0.849774	0.855028	0.936492
	0.00894998	0.929595	0.872921	0.856703	0.863001	0.843332	0.839957	0.933849
	0.00974998	0.93141	0.874371	0.845843	0.843321	0.827094	0.831125	0.924381
	0.01055	0.927383	0.848443	0.832041	0.843856	0.817492	0.82267	0.926091
	0.01135	0.900386	0.843406	0.826762	0.831653	0.814178	0.807151	0.920715
	0.01215	0.893455	0.845591	0.818716	0.824508	0.805019	0.798124	0.918775
	0.01295	0.912806	0.829346	0.813021	0.813733	0.791656	0.789723	0.916126
	0.01375	0.907215	0.843305	0.802393	0.808666	0.783316	0.781608	0.913963
	0.01455	0.892665	0.808656	0.795428	0.805871	0.773958	0.772709	0.909029
	0.01535	0.874984	0.819466	0.791902	0.798492	0.771211	0.765531	0.909519
	0.01655	0.886649	0.809955	0.778474	0.787653	0.758942	0.755902	0.907243
	0.01815	0.867089	0.780613	0.767856	0.778309	0.746415	0.740282	0.899239
	0.01975	0.862497	0.780044	0.756968	0.765672	0.730068	0.730443	0.896685
	0.02135	0.854408	0.770733	0.744198	0.759516	0.721612	0.715073	0.889966
	0.02295	0.862916	0.760196	0.734925	0.74766	0.713258	0.705345	0.889479
	0.02455	0.850125	0.74182	0.726941	0.733176	0.698855	0.693191	0.884244
	0.0261499	0.843458	0.744643	0.714682	0.724497	0.691239	0.685075	0.880727
	0.0277499	0.845423	0.741564	0.707193	0.713632	0.68098	0.67454	0.876973
	0.0293499	0.817574	0.723754	0.698924	0.708869	0.67388	0.663508	0.872412
	0.0309499	0.825407	0.714741	0.694798	0.702086	0.66488	0.655575	0.869415
	0.0333499	0.81457	0.71766	0.679112	0.689478	0.649759	0.640151	0.8637
	0.0365499	0.815406	0.691278	0.665618	0.673107	0.636892	0.624929	0.85663
	0.0397499	0.793535	0.674606	0.650612	0.656412	0.617492	0.609569	0.852195
	0.0429499	0.792037	0.661591	0.636855	0.645345	0.60554	0.596167	0.842968
	0.0461499	0.768903	0.657598	0.625847	0.634187	0.59288	0.582612	0.836936
	0.0493499	0.766105	0.654216	0.612248	0.620894	0.578422	0.569091	0.831028
	0.0525499	0.767474	0.640347	0.601409	0.608954	0.569895	0.557403	0.823156
	0.0557499	0.752049	0.624661	0.59154	0.600093	0.557077	0.545147	0.818361
	0.0589499	0.756418	0.607167	0.581598	0.586886	0.54661	0.53216	0.813844
	0.0621499	0.738855	0.598283	0.569872	0.578156	0.535674	0.524109	0.808514
	0.0669499	0.732577	0.589351	0.555426	0.561704	0.520047	0.506105	0.797947
	0.0733499	0.716435	0.575354	0.539347	0.546158	0.503764	0.489194	0.78767
	0.0797498	0.700639	0.559039	0.522862	0.530641	0.485518	0.47232	0.777142
	0.0861498	0.697668	0.54202	0.506268	0.515138	0.470097	0.456557	0.765523
	0.0925498	0.677553	0.530802	0.493364	0.500737	0.454927	0.44184	0.757155
	0.0989498	0.665776	0.52006	0.478261	0.489001	0.441722	0.429046	0.747802
	0.10535	0.652715	0.499957	0.46849	0.475846	0.432143	0.415095	0.738304
	0.11175	0.642989	0.484971	0.456274	0.46565	0.418345	0.403641	0.729182
	0.11815	0.629441	0.477063	0.443999	0.4509	0.407679	0.392345	0.721343
	0.12455	0.624306	0.471163	0.433957	0.441668	0.396477	0.382056	0.712457
	0.13415	0.61411	0.453925	0.420667	0.427561	0.382514	0.368243	0.698937
	0.14695	0.594889	0.434205	0.40221	0.409497	0.363287	0.348948	0.681853
	0.15975	0.578827	0.425012	0.386104	0.393539	0.347366	0.334007	0.667264
	0.17255	0.569274	0.406937	0.371428	0.377879	0.333766	0.319487	0.653802
	0.18535	0.551885	0.391468	0.3584	0.36441	0.320414	0.306156	0.639647
	0.19815	0.535106	0.376062	0.34544	0.352211	0.308346	0.293689	0.627638
	0.21095	0.526328	0.369733	0.33556	0.339296	0.296925	0.282703	0.615315
	0.22375	0.511802	0.356924	0.324118	0.32893	0.286392	0.27299	0.603214
	0.23655	0.499808	0.343691	0.314955	0.318489	0.27662	0.262928	0.590997
	0.24935	0.493661	0.337596	0.306102	0.30951	0.267765	0.254225	0.580424
	0.268549	0.473686	0.327788	0.293575	0.296438	0.254631	0.241497	0.565452
	0.294149	0.454304	0.313017	0.277657	0.280656	0.240271	0.227556	0.545839
	0.319749	0.436926	0.293963	0.264645	0.267888	0.226535	0.214659	0.527778
	0.345349	0.425501	0.282799	0.252457	0.256118	0.214449	0.202975	0.510839
	0.370949	0.410532	0.267979	0.242204	0.24462	0.204475	0.193371	0.49478
	0.396549	0.394656	0.257348	0.231393	0.233662	0.19362	0.184216	0.480998
	0.422149	0.380252	0.248848	0.221035	0.225174	0.185215	0.175355	0.467372
	0.447749	0.36914	0.236121	0.213749	0.215684	0.176917	0.168576	0.453811
	0.473349	0.360513	0.228304	0.205587	0.207446	0.170236	0.160938	0.442073
	0.498949	0.348537	0.222255	0.199443	0.200737	0.162896	0.155216	0.431389
	0.537349	0.33382	0.211073	0.189186	0.190742	0.15405	0.146912	0.414886
	0.588549	0.319485	0.201851	0.177319	0.178787	0.143315	0.136977	0.395419
	0.639749	0.303427	0.188989	0.167015	0.167021	0.133375	0.128256	0.377785
	0.690949	0.290621	0.179301	0.158377	0.158276	0.124938	0.12054	0.361598
	0.742149	0.279431	0.171029	0.150356	0.150694	0.117097	0.113989	0.347248
	0.793348	0.269965	0.161768	0.142995	0.142595	0.111295	0.107996	0.332953
	0.844548	0.256853	0.153732	0.136224	0.135976	0.105177	0.101826	0.321173
	0.895748	0.24858	0.144596	0.130227	0.130087	0.10052	0.0971611	0.309777
	0.946948	0.240061	0.142046	0.124827	0.125376	0.0958247	0.0927286	0.297952
	0.998148	0.229928	0.133664	0.119972	0.120671	0.0909541	0.0882288	0.287896
	1.07495	0.218386	0.126995	0.113177	0.114009	0.0852771	0.0829549	0.274538
	1.17735	0.203771	0.118943	0.104913	0.104824	0.0783373	0.0776207	0.258249
	1.27975	0.192074	0.111488	0.0979777	0.0981785	0.0720549	0.0723672	0.243459
	1.38215	0.178994	0.106954	0.0917182	0.0927339	0.067112	0.0676517	0.231029
	1.48455	0.169359	0.0970939	0.0865895	0.0864324	0.0626503	0.06416	0.219179
	1.58695	0.160003	0.0922769	0.0815585	0.0818381	0.0591515	0.0600867	0.208235
	1.68935	0.153853	0.0878057	0.0771392	0.0775725	0.0557035	0.0574673	0.198964
	1.79175	0.14686	0.0865515	0.0736742	0.0731186	0.0528373	0.0546217	0.189442
	1.89415	0.142168	0.0815315	0.0699326	0.0700507	0.0495123	0.0516933	0.181166
	1.99655	0.135949	0.078161	0.0661621	0.0677465	0.0471637	0.0496819	0.17376
	2.15015	0.128757	0.0737264	0.0614242	0.0631089	0.0431234	0.0471287	0.164396
	2.35495	0.121744	0.0675436	0.056837	0.0584707	0.0390916	0.0438261	0.152189
	2.55974	0.113014	0.0665945	0.0527161	0.053968	0.0359471	0.0403983	0.142354
	2.76454	0.10511	0.060581	0.0487447	0.0496167	0.0333549	0.0375078	0.133009
	2.96934	0.0988062	0.0561917	0.0452319	0.0465479	0.0305698	0.0351296	0.12518
	3.17414	0.091834	0.0550456	0.0416132	0.0444734	0.0285827	0.0337153	0.118134
	3.37894	0.0860732	0.0501226	0.0396789	0.0433968	0.0268649	0.0324454	0.111691
	3.58374	0.082903	0.0468845	0.0371271	0.0405621	0.0244177	0.0311152	0.106348
	3.78854	0.079377	0.0449622	0.0349987	0.0394275	0.0225569	0.029533	0.101627
	3.99334	0.076258	0.0433358	0.0333901	0.0372564	0.0219898	0.0275528	0.0968286
	4.30054	0.0729509	0.0404666	0.0310493	0.033911	0.0201899	0.0268136	0.0907325
	4.71014	0.0659637	0.0356437	0.028262	0.030124	0.0184148	0.0247938	0.0829281
	5.11974	0.0588493	0.0324621	0.0262304	0.0279103	0.0161385	0.0233715	0.0761293
	5.52934	0.0534957	0.028144	0.0239322	0.0244202	0.0153629	0.0226451	0.0704969
	5.93894	0.0486679	0.024693	0.0222431	0.0234008	0.0146881	0.0214987	0.0660802
	6.34854	0.0446539	0.0230998	0.0204601	0.0235051	0.0135508	0.0205236	0.0616856
	6.75814	0.0399286	0.0228259	0.0193424	0.0208091	0.0126218	0.0196548	0.0581934
	7.16774	0.0386851	0.0211794	0.0182657	0.019912	0.0121206	0.0187772	0.0545662
	7.57733	0.0360812	0.0178579	0.0170032	0.018721	0.0111181	0.0180246	0.0519754
	7.98693	0.0370832	0.0175829	0.0161631	0.0175827	0.0106537	0.017059	0.04935
	8.60133	0.0348165	0.0151686	0.0150189	0.0154414	0.00989638	0.0169537	0.0453465
	9.42053	0.0327378	0.0110575	0.0135816	0.0141429	0.00818881	0.0163141	0.041049
	10.2397	0.0285017	0.0105557	0.0119691	0.0119975	0.0080144	0.0153976	0.0371385
	11.0589	0.0250862	0.0110748	0.0107627	0.0118846	0.00678594	0.0142302	0.0350521
	11.8781	0.0221172	0.00804948	0.0106093	0.0120299	0.00600692	0.0133277	0.0322068
	12.6973	0.0193485	0.00769097	0.00974877	0.0113508	0.00492453	0.0127378	0.0290558
	13.5165	0.0184443	0.00572645	0.00953231	0.0103958	0.00420105	0.0123544	0.027432
	14.3357	0.017288	0.00568452	0.00835565	0.00906721	0.00450307	0.0113129	0.0258335
	15.1549	0.0155188	0.00439376	0.0074925	0.00832211	0.00454368	0.0106302	0.0240309
	15.9741	0.0148016	0.00553275	0.00794285	0.00800991	0.00424418	0.0100764	0.0232575
	17.2029	0.0118174	0.00430119	0.00756754	0.00716225	0.00392306	0.00897048	0.0219122
	18.8413	0.0106139	0.00646305	0.00646374	0.00638037	0.00326502	0.00799846	0.0196558
	20.4797	0.00928122	0.00345756	0.00603677	0.00697263	0.0031407	0.00759354	0.0169212
	22.1181	0.0097878	0.00635861	0.00566277	0.00693272	0.00301246	0.00646029	0.014044
	23.7565	0.0107439	0.00580418	0.00561517	0.00471283	0.00335875	0.00559736	0.0142524
	25.3949	0.0106825	0.00538643	0.00539052	0.00442886	0.00260263	0.00515092	0.0140573
	27.0333	0.00969897	0.00470299	0.00424097	0.00585186	0.00240903	0.00442139	0.0139352
	28.6717	0.0101535	0.00412432	0.00319491	0.00616912	0.00136557	0.00449029	0.0110984
	30.3101	0.00812342	0.00515637	0.00331669	0.00529582	0.00218608	0.00448557	0.0103903
	31.9485	0.00700604	0.00188796	0.00319359	0.00502679	0.00186226	0.00472774	0.00988496
	34.4061	0.00614577	0.000817212	0.00351073	0.00496701	0.00160317	0.00434698	0.0108606
	37.6829	0.00609507	0.00126989	0.00262824	0.00394049	0.00180817	0.00340127	0.00872114
	40.9597	0.00424323	0.00168198	0.00224278	0.00391868	0.00131297	0.00287125	0.00821335
	44.2365	0.00398245	0.00117271	0.00148182	0.00323923	0.000863674	0.00297835	0.00720171
	47.5133	0.00413478	0.00294884	0.00180619	0.00295209	0.000826	0.00292276	0.00729275
	50.79	0.0036154	0.00149194	0.00190944	0.00399503	0.000495484	0.00242967	0.00704782
	54.0668	0.00185186	0.00173939	0.000999122	0.00298394	0.000821706	0.00240763	0.00659578
	57.3436	0.0028353	0.00040976	0.000688334	0.00228278	0.000708391	0.00226537	0.00779398
	60.6204	0.00243645	-0.000230796	0.000807623	0.00187517	0.000614385	0.00275898	0.00642568
	63.8972	0.00290828	0.00184964	0.00153936	0.00256597	0.000729319	0.00234436	0.00514128
	68.8124	0.00238534	-0.00226098	0.00185147	0.00199767	2.86177e-05	0.00204584	0.00389777
	75.366	0.00226426	-0.000417838	0.00166927	0.00174866	-0.000253851	0.00228524	0.00440295
	81.9196	0.000521893	0.00175512	0.00105133	0.00233326	-0.000193393	0.00144481	0.0054222
	88.4732	0.000870413	-0.000489563	0.000749996	0.00241215	-0.000680633	0.0015929	0.00409856
	95.0268	0.000695855	-0.00138677	0.000307517	0.00211901	0.000186737	0.00210441	0.00311696
	101.58	0.00225458	-0.00413539	0.000880357	0.00205378	0.000438233	0.00213083	0.00305096
	108.134	0.00246109	-0.00350825	0.00105003	0.0017942	-0.000304898	0.0016278	0.00340214
	114.688	0.000163203	-0.0026549	0.000513525	0.00288725	3.97952e-05	0.00126591	0.00277391
	121.241	0.00110226	-0.00470799	0.00075757	0.00191421	0.000754807	0.00128706	0.00114525
	127.795	0.00122954	-0.00286844	0.000235157	0.00216825	-3.09787e-05	0.00200417	0.0016008
	137.625	0.00121615	-0.003237	0.000725734	0.00157472	1.63044e-05	0.00153446	0.00351661
	150.732	0.00133956	-0.00167012	-2.34359e-05	0.000995841	9.87325e-05	0.00217464	0.00251469
	163.839	0.000185955	-0.000998236	2.28142e-05	0.00055913	-0.000123269	0.0015831	0.00385129
	176.947	0.00267738	-0.00300131	0.000297301	7.29329e-05	-0.000154768	0.00134343	0.0032054
	190.054	0.00146175	-0.000771983	0.000462628	0.00134604	-0.000251	0.00181358	0.00303866
	203.161	0.00383844	-0.00216517	0.00026349	0.000954659	5.71624e-05	0.00183977	0.00363708
	216.268	0.00104021	-0.000349265	0.00023543	0.0015901	0.000379669	0.00173172	0.00266537
	229.375	-0.000127427	-0.00278538	-0.000858305	0.00170699	0.000151259	0.00156348	0.00361047
	242.482	-0.00070362	-0.00233967	-0.000485307	0.0014281	0.00044984	0.00137034	0.00353816
	255.59	0.00130343	-0.00383173	-0.00022048	0.00105514	0.000219426	0.0011309	0.00212221
	275.25	0.0019861	-0.00243096	-9.21758e-05	0.00151006	0.000103861	0.00198792	0.00224279
	301.465	0.00107219	-0.00423183	-0.00032271	0.000840827	0.000307773	0.00151905	0.00196278
	327.679	0.000578224	-0.00439735	-0.000328472	0.000344246	2.25862e-05	0.00208481	0.00265042
	353.893	0.000369595	-0.00338481	1.51218e-05	0.000211917	-0.000199543	0.00209252	0.0024926
	380.108	0.00106082	-0.00243853	-0.000322483	7.04922e-06	0.000225348	0.00211471	0.00331211
	406.322	0.000229877	-0.00196262	1.9579e-05	0.000924722	-0.000524929	0.00118785	0.00344382
	432.536	-0.000288016	-0.00246314	-9.91656e-05	0.00121657	-0.000173001	0.00116763	0.00270023
	458.751	-0.000660223	-0.00385021	5.05391e-05	0.000342907	0.00020002	0.00124273	0.00253675
	484.965	0.000829718	-0.00370326	-0.000172891	0.000197487	-0.000351883	0.00111008	0.00301932
	511.18	0.00148303	-0.00388733	-0.000126579	0.000830971	-0.000265102	0.000815817	0.00159841
	550.501	0.000442117	-0.00354468	2.89314e-06	0.000118955	0.000173912	0.000413748	0.00207025
	602.93	0.00178397	-0.00303532	-0.000174379	0.000559366	0.000227672	0.000622407	0.00174398
	655.358	0.000367593	-0.00295096	-5.83027e-05	0.000753143	-3.97463e-05	0.000535899	0.00251373
	707.787	-0.000106044	-0.00320803	-0.000189903	0.00143502	0.000153732	0.000328482	0.00199593
	760.216	0.00132591	-0.00282352	-4.04229e-05	0.000634714	0.000569372	0.000606754	0.000875137
	812.645	0.000823784	-0.00235946	0.000139317	0.000549099	0.000616006	0.000728676	0.000414635
	865.073	9.49276e-06	-0.0022518	0.000253417	-0.000572312	0.000122935	0.000515609	0.000351549
	917.502	7.53054e-05	-0.0030562	-0.00031117	1.68218e-05	0.000492431	0.000366005	0.00101615
	969.931	0.00112073	-0.00128168	-0.000160068	-2.47197e-05	0.000138768	8.5123e-05	0.000763641
	1022.36	0	0	0	0	0	0	0

## Sheet: Figure 2a Bottom
Figure 2a bottom: Dissociation constants for the six 75-bp DNAs determined experimentally by FCS from three independent experiments (bars delimit the 95% confidence interval) and calculated by the statistical mechanical model (red circles)
	Molecule	Kd (M)	Upper error	Lower error	Kd model (M)
	TAATTA	3.6741e-09	1.8426e-09	1.2272e-09	3.68146e-09
	TAATTT	1.6274e-08	4.389e-09	3.457e-09	2.14258e-08
	TATATA	3.6286e-08	6.286e-09	5.358e-09	3.71862e-08
	TAATTG	3.6134e-08	4.965e-09	4.365e-09	3.03422e-08
	GAATTG	7.5744e-08	1.2741e-08	1.0906e-08	4.9815e-08
	CGTGTT	8.7533e-08	1.45577e-07	5.4664e-08	6.03216e-08
			[DNA] 0,03nM												[DNA] 0,05nM																								[DNA] 0,5nM
	TAATTA	Time (ms)	raw data 1	raw data 2	raw data 3	raw data 4	raw data 5	raw data 6	raw data 7	raw data 8	raw data 9	raw data 10	raw data 11	raw data 12	raw data 1	raw data 2	raw data 3	raw data 4	raw data 5	raw data 6	raw data 7	raw data 8	raw data 9	raw data 10	raw data 11	raw data 12	raw data 13	raw data 14	raw data 15	raw data 16	raw data 17	raw data 18	raw data 19	raw data 20	raw data 21	raw data 22	raw data 23	raw data 24	raw data 1	raw data 2	raw data 3	raw data 4	raw data 5	raw data 6	raw data 7	raw data 8	raw data 9	raw data 10	raw data 11
		0.0001375	150.76	166.056	167.653	178.518	136.731	126.808	121.325	125.235	176.41	142.347	215.172	243.919	44.0772	49.2717	48.5376	48.575	43.4626	44.9063	43.0755	39.4174	44.7319	54.3711	55.311	46.5717	41.2204	43.1155	45.9663	50.8068	43.6497	43.5356	41.4736	42.1684	41.8884	38.2597	38.0591	35.3961	51.7899	59.5032	63.9748	64.0146	58.438	54.1742	60.5336	64.9611	59.2972	67.9948	58.5116
		0.0001625	113.098	145.456	152.814	128.557	90.2445	100.468	84.8336	90.6269	138.487	110.372	178.8	148.597	31.9589	37.0835	34.7012	35.6492	36.4108	32.9254	36.7909	29.3101	35.605	36.8951	40.8813	29.6698	35.2729	30.6423	33.1481	35.9841	29.9786	33.7013	30.8972	35.8523	27.896	29.9609	28.492	29.7851	33.6476	43.5583	39.3488	41.4312	39.8864	37.1743	40.0158	40.9635	45.8658	48.2024	44.0224
		0.0001875	95.7432	97.4998	93.6583	128.557	40.095	62.1925	60.8645	50.3764	122.822	74.6407	108.725	111.008	27.3619	27.5893	29.4417	29.879	27.7032	26.8062	28.1646	23.6143	26.0742	32.4001	33.8068	27.1275	30.1441	27.2042	28.7786	29.7871	24.4306	29.83	25.4643	22.3567	21.2277	24.5112	25.2874	22.7942	31.1743	29.767	33.9234	37.4216	30.4231	34.1774	29.302	31.6481	44.012	39.0688	40.2524
		0.0002125	66.3932	81.4735	66.6778	82.0371	44.7456	70.865	52.2468	58.6949	75.0224	70.769	77.2601	74.5341	20.6559	23.7575	22.8657	26.4281	22.7426	24.0059	21.6963	18.9152	22.804	23.1316	23.9113	19.2266	21.2242	22.3508	22.0665	25.0754	21.317	23.7697	21.2092	21.6052	20.0202	19.2102	23.5609	20.0718	25.2037	28.7727	30.5042	29.0532	25.0549	26.0356	30.0258	27.6091	34.5641	34.9401	37.0798
		0.0002375	53.4911	47.095	73.6971	53.7156	35.3983	40.0547	50.0692	42.0761	55.0584	90.5957	49.71	66.6771	17.3311	22.229	20.4579	24.9528	20.2392	20.4838	18.6775	15.8645	18.1219	18.2214	23.6125	17.7864	16.798	17.4056	17.5981	22.8139	19.3007	19.6347	17.4673	19.9182	16.8794	17.1597	17.3794	17.1864	24.6094	24.6188	25.3153	22.717	26.518	22.8619	22.7329	25.1229	30.214	27.2627	28.4398
		0.000274999	39.229	44.8361	33.6217	53.8499	36.8381	34.2991	33.967	28.1576	53.2863	54.7272	58.0427	36.751	15.5414	18.678	16.6923	19.0403	17.3572	16.6642	17.4079	11.9936	14.4875	18.6466	14.8545	15.6837	15.4138	16.6189	15.7921	19.0909	17.6548	18.66	16.4852	15.7082	13.7827	14.7914	14.5327	16.226	16.8586	17.1029	18.1532	19.0985	18.9261	16.0989	19.9636	19.0757	24.4954	21.9812	18.7201
		0.000324999	29.5493	27.5561	24.0215	23.82	14.6331	21.6981	30.2954	23.2972	29.0565	30.7465	32.3796	45.9093	13.3808	14.2626	14.5596	16.0846	14.0664	14.6708	14.097	12.1446	14.4874	13.8353	16.8071	12.977	10.9774	12.9788	15.4071	16.0213	16.0265	16.799	13.5193	14.3641	11.6882	12.6818	13.0765	11.9763	14.4719	15.7016	14.2814	13.2718	15.1961	14.9441	15.5884	16.8974	17.5792	17.8888	18.2402
		0.000374999	12.5758	19.5586	25.0353	16.9638	14.6194	14.3096	12.8062	21.2174	26.1651	32.778	30.3173	30.2836	10.9712	12.9485	11.8478	15.2797	12.4971	11.617	11.5761	8.18091	11.8759	12.4329	14.5115	11.3588	10.2	11.7569	11.2295	13.8279	14.0567	15.1181	12.1118	11.8742	11.093	11.1223	10.4862	11.2331	13.1718	10.2063	13.6104	12.4243	14.1058	13.099	12.9958	15.8049	17.8173	17.0435	10.7593
		0.000424999	15.7951	11.5688	17.6514	28.1385	15.4226	15.9233	13.3912	14.9481	11.5218	14.8902	30.5291	20.8583	10.1706	11.0783	12.9911	14.1442	12.3421	11.6759	10.1758	8.61826	11.8566	11.7885	12.0835	10.2776	8.23452	11.3628	11.8951	11.7352	12.7697	14.0938	9.97306	10.8129	9.13737	9.71123	8.6371	9.62068	11.6423	10.7296	12.1818	10.2912	14.9434	9.4976	13.2733	14.2075	13.9305	15.0073	13.9736
		0.000474999	16.8505	10.4338	14.1353	15.6649	14.1024	8.53843	12.7719	10.079	18.7035	30.8244	26.3574	16.6467	10.4552	9.70095	11.17	13.9338	10.9902	11.9103	11.586	6.92644	9.2548	12.2947	10.7215	11.0878	7.56095	9.83938	9.81029	11.413	12.1604	14.5321	9.64792	11.687	8.94127	10.3362	9.4947	10.9568	10.5413	10.7482	10.5397	10.1338	11.706	9.9761	11.7624	11.5552	15.6495	12.6711	12.7975
		0.000524999	6.41259	13.8825	12.7312	14.4858	6.14959	15.2555	13.6545	5.24373	6.27612	12.9895	12.6466	14.6418	9.58691	9.36235	10.0517	10.8995	9.94266	10.7372	10.2532	6.95369	9.83721	9.42731	11.3268	7.13446	7.50295	8.94318	12.0149	10.7022	11.8642	12.4508	9.87039	11.9425	9.583	8.92501	9.27753	9.72414	10.8852	10.5767	9.89534	10.3261	12.4034	10.3997	11.2952	10.6737	12.6352	15.5837	11.5236
		0.000574999	9.60997	9.2866	10.0823	9.92064	9.77705	7.83042	13.2685	12.904	16.9089	10.9389	8.80228	10.8749	7.70722	10.4888	10.9625	12.1899	9.32584	9.73856	9.6995	7.02924	9.36923	8.57664	9.73303	9.0994	7.25386	10.075	10.2589	11.1359	10.9648	13.6556	8.53144	9.29828	8.72373	9.90222	9.42051	9.60922	9.89598	12.4894	11.7474	8.43815	10.936	8.40436	10.8695	11.1881	12.8993	12.0286	11.5055
		0.000624999	8.57024	2.43411	7.69366	11.2195	10.7547	5.61287	12.5771	4.5526	12.433	10.9728	8.74238	20.4216	9.51207	11.4225	9.3845	10.8995	10.2759	9.08946	8.89037	6.65012	9.80606	9.02849	10.871	8.92837	8.12998	9.12977	9.21347	11.1167	11.6906	12.7711	8.25946	9.45339	8.21832	9.17696	8.50813	9.68816	9.3208	8.73582	8.97088	7.07695	10.7796	8.98545	11.059	9.68841	11.544	11.5557	13.378
		0.000674999	6.3375	15.0298	12.7605	7.28209	5.61887	5.61984	9.15444	4.54992	10.9621	16.8878	14.7689	16.6708	8.72288	7.99668	10.3958	13.0619	9.93026	11.3808	10.1787	6.09632	9.01253	9.36485	8.26498	10.284	5.71567	10.1685	7.39849	11.5928	11.2236	12.1444	8.83623	9.04979	7.51066	8.65624	8.08171	9.42636	7.79222	10.2457	9.84867	9.01098	12.8503	8.88543	9.70684	8.5608	12.4184	11.8017	10.7612
		0.000724999	3.17766	7.02886	4.00173	11.4735	4.90581	7.12774	5.1125	6.63742	2.21834	10.9169	12.8306	8.97536	8.23938	9.62537	9.42938	11.7575	9.73577	9.68441	9.03217	6.66669	10.1587	8.39434	10.1884	9.014	6.66813	8.18349	9.06521	10.4589	9.33259	12.54	7.52069	9.96182	8.5019	8.30078	8.45576	10.8915	7.74329	9.16426	7.8783	7.39287	12.3496	9.25703	9.16735	10.1842	12.2882	13.6521	11.9515
		0.000799998	4.33158	7.01546	1.46833	7.26896	3.84308	3.4187	3.73333	6.97156	7.5819	3.95963	8.81618	7.83138	8.54785	8.61366	10.2421	10.8516	8.84894	9.23958	9.00707	5.99801	7.31785	9.53984	9.6949	9.54576	6.67732	7.74928	8.96717	11.3648	10.1548	12.0626	8.1772	8.63107	8.29496	8.50788	7.85702	8.56991	7.8421	8.67629	9.0213	8.4798	10.3381	8.1516	9.4867	8.73637	12.4583	9.8106	12.0104
		0.000899998	4.30812	14.4617	7.72943	5.90296	2.88916	3.38917	8.87548	3.86112	4.45629	4.95549	8.78623	7.02314	8.90182	8.78123	7.99119	10.6121	10.2805	9.38616	8.24118	5.14027	8.20586	7.88148	7.70839	8.98272	6.42241	8.01922	8.39135	9.42255	10.2326	12.1538	7.82149	7.99128	7.64386	8.23573	8.20127	8.88655	7.06012	8.24728	8.34971	7.64441	11.0496	8.43255	8.50103	8.88772	11.769	9.53175	8.50454
		0.000999998	4.28621	3.57523	4.5769	9.41139	4.91267	3.35184	4.61981	3.16579	2.61448	1.98399	6.88227	7.10396	8.04206	9.13069	8.94122	11.2988	9.63876	8.88762	8.96685	5.37991	8.10948	8.0544	7.56477	8.0272	6.33546	7.61713	7.20737	10.557	10.4526	12.7508	8.08981	8.0586	7.25115	9.23942	7.60912	8.58621	7.60579	7.71798	8.85791	6.81691	10.3855	7.78082	9.48398	7.93395	12.2273	9.78299	10.5383
		0.0011	4.82954	3.58863	4.52648	7.96875	2.25357	4.85892	6.83738	4.54252	8.61913	6.92964	4.8403	7.68182	7.34771	8.42941	8.01644	10.8602	9.11234	8.50388	8.75528	5.21052	8.06816	8.01656	8.29363	7.16866	6.34828	7.51275	8.12749	9.28694	9.71096	11.6977	7.57147	9.21996	7.49664	7.86248	7.9224	7.80253	6.99649	7.96179	8.55687	7.39859	10.3065	7.49691	9.93016	9.21381	10.6915	9.20657	9.69429
		0.0012	3.76635	5.285	9.4989	5.80952	2.94503	4.84846	7.16774	1.43073	6.06546	1.97298	3.94714	4.93343	8.16186	7.59118	8.59074	9.94955	8.66385	8.91777	6.92664	5.42344	7.76097	7.70694	8.02179	7.78544	6.39753	6.70495	8.99079	8.2942	9.62262	11.8073	7.8048	8.43132	6.56405	7.54415	7.79093	7.92422	7.6252	6.25108	8.07615	7.31373	9.98969	7.98401	9.75241	9.89861	12.0735	10.4135	10.4799
		0.0013	2.14107	4.16283	3.36148	5.19004	5.48948	4.12056	3.64946	2.82157	3.39548	6.93112	9.8634	2.90844	6.77292	7.91728	9.53874	11.9859	9.08338	8.42186	7.65427	5.31502	7.68872	7.72689	8.71533	8.56919	6.8055	7.09742	8.72021	8.96105	9.47125	12.1201	7.00803	8.70577	6.93376	8.67016	6.94588	8.51911	8.12133	7.36037	7.94734	7.13827	10.7432	6.94861	9.44795	7.92375	9.49825	10.9486	10.1329
		0.0014	3.23398	4.73206	5.2904	7.06162	3.22119	1.55679	5.06291	2.46761	4.20006	0.972672	7.75937	5.95195	7.83543	8.5911	7.31934	11.0048	8.45444	9.26369	8.2465	5.04613	6.71541	7.89307	9.69877	8.05873	5.98694	7.8278	8.40646	7.65856	10.1447	11.8286	8.14571	7.83199	6.31484	7.83719	7.85118	7.85445	8.89012	7.31668	7.95774	6.94269	10.584	6.98399	8.85983	8.12608	11.3877	8.88466	9.11479
		0.0015	2.17392	6.44126	4.5769	7.25216	4.58064	1.88906	4.07902	2.12018	3.27916	2.99531	1.99718	5.86711	6.8684	8.8623	8.51433	10.4057	8.40534	8.09873	9.46118	5.14847	7.19649	7.8621	8.93821	8.33735	5.87799	6.84485	7.59225	8.29657	9.53674	11.0225	7.54559	8.66523	7.7192	8.72062	6.8382	8.68902	8.7569	6.23661	7.36986	6.36392	8.87146	8.21643	8.05393	7.41451	10.9561	10.3765	8.71149
		0.0016	4.28308	7.00818	2.13788	5.24042	1.9176	1.95161	4.72081	0.733716	4.98106	1.98695	7.82143	5.87515	7.13887	8.12587	8.32878	10.4991	8.20031	7.68557	8.34108	5.53477	6.87224	8.77405	7.75407	7.71357	6.26826	6.74707	7.77772	9.52362	8.6628	10.5618	7.14745	8.43502	7.34575	7.52873	6.79064	7.63091	7.04498	7.6758	7.60436	6.77321	9.89265	7.19241	8.54382	7.85756	10.6115	9.71654	10.753
		0.0017	5.3275	2.41897	2.79277	8.68167	0.00292547	3.41173	3.14113	2.11901	2.61448	5.94331	1.88912	9.63403	7.16288	8.0064	8.18438	10.3663	7.9438	7.56751	8.6009	4.83637	7.77714	7.7004	8.70668	7.71375	6.13835	6.82727	7.47104	8.07342	10.0955	11.7006	7.2096	7.89495	7.92802	8.6005	7.08334	8.64382	6.91026	6.54381	8.46787	8.25761	9.80958	6.42066	9.2665	8.17016	10.4736	9.38619	9.22541
		0.00185	2.68752	3.86989	1.18397	7.00594	2.3877	3.39091	3.29685	3.15772	2.94682	6.44971	6.81434	5.33554	6.93026	7.79525	8.24017	9.95864	8.01806	9.17726	8.56178	4.90645	6.94107	8.27506	7.82073	8.08529	6.19538	6.89293	7.88332	8.83871	9.16426	11.1935	7.2637	7.99098	6.55305	7.82686	6.95745	8.03869	7.54174	6.87323	8.13293	6.87125	9.43652	7.02801	8.30359	7.59125	11.1965	8.67121	8.54834
		0.00205	2.66171	5.0113	4.6062	5.84311	1.12285	1.38676	4.2176	1.08281	2.94682	4.45057	6.75444	4.93544	7.26951	8.15978	8.09567	9.83372	8.5451	7.75829	7.37891	4.80513	7.39154	7.52346	7.65442	7.57072	6.09591	6.96436	7.74768	8.63724	9.40999	11.7631	7.29038	7.83776	6.7309	8.07295	6.68265	7.80167	7.24476	7.25116	7.97884	6.41513	9.59498	6.67828	7.92539	7.06499	10.2273	8.36165	9.50056
		0.00225	2.66718	2.71728	3.67589	6.48412	2.09441	3.3987	7.70928	1.95538	4.6841	4.47005	4.33166	3.51681	6.81902	7.80645	8.57441	10.3288	8.50694	8.13743	8.15604	4.90053	6.49292	7.74182	7.79697	8.47202	5.85788	6.95538	7.36365	8.71386	9.67009	11.2572	7.30252	8.21954	6.78616	7.38772	6.71684	7.68654	6.85871	6.96117	6.96935	5.67144	10.3106	6.6626	7.80548	7.25263	9.16943	9.01715	9.58435
		0.00245	0.854713	2.73126	5.23179	3.09433	1.60323	2.8478	3.22245	1.42846	8.31037	2.49187	3.90917	5.00821	6.59756	8.162	7.65191	9.9433	8.73646	8.00576	7.7399	5.25051	7.498	8.12647	7.64456	7.70448	6.27674	6.92279	7.80627	9.17902	9.34586	11.3321	6.9325	7.57605	6.6136	7.6599	6.55431	7.49295	6.78876	6.2831	7.59238	6.2033	9.0745	7.25586	7.71782	7.7261	9.53319	9.27541	8.89684
		0.00264999	2.41586	2.15313	4.94098	4.42017	1.07041	2.11467	4.06866	2.29952	3.3609	1.98621	1.91907	2.98122	7.11184	7.46732	7.9871	10.3724	8.41751	7.53948	7.56278	4.67338	7.17697	7.87393	8.5943	8.10912	5.32866	6.68658	8.61439	8.00095	9.64985	11.372	7.13329	8.12771	7.38283	7.99499	6.46372	7.4318	7.02112	7.26781	8.54473	6.34814	9.73543	6.51453	8.74183	7.46939	10.5768	9.92535	9.37144
		0.00284999	3.98717	2.43324	3.06248	3.84923	0.783969	1.56202	4.6111	1.60066	3.27916	1.97224	1.93513	2.4032	6.54373	8.17967	7.92409	9.80671	8.6835	7.52581	7.57074	4.61357	6.43368	7.7137	7.9028	8.15079	5.84057	6.62847	7.63794	8.4893	9.8546	11.1853	6.79589	8.05142	6.27477	7.85728	6.95411	8.54553	6.37713	6.22609	8.02904	5.99722	9.67681	6.60974	8.0573	7.42329	10.5893	8.20622	8.54006
		0.00304999	3.2066	3.57523	1.48621	4.15898	3.12527	2.12379	3.86334	1.42695	3.00498	2.48488	3.90222	5.98834	6.90804	6.92369	7.47071	9.62098	8.58813	7.90359	7.27562	4.84655	6.95226	7.44471	7.93831	7.47153	6.05257	6.69866	7.10369	9.44525	9.09764	11.0961	7.29098	8.30881	6.09742	7.68763	6.48706	7.29677	7.45573	7.02559	7.46661	6.04387	9.28669	6.81924	8.05749	7.59938	9.27954	8.74924	9.0915
		0.00324999	2.16531	3.58499	4.63141	3.88756	1.58412	0.832785	4.1919	1.60326	4.1537	0.493477	5.3088	4.79391	7.30259	8.0084	7.37894	10.289	8.14711	7.80323	7.60752	4.80544	7.14726	7.97331	7.78379	8.28936	6.03351	5.94432	7.49696	8.08349	9.23428	10.9992	6.60594	7.80033	6.80894	7.63292	6.36151	7.14511	6.87287	6.19324	6.92926	6.53973	9.00811	8.01331	7.7621	7.96416	9.92916	9.94688	9.14199
		0.00344999	3.49234	1.57136	2.09963	4.82518	1.56304	0.850624	3.88047	1.9506	5.13276	0.979659	3.88616	5.43666	7.52577	6.94762	7.66725	10.0192	8.81599	8.12448	7.2538	4.30531	6.4968	7.64238	6.96393	6.82652	5.79884	6.36587	7.55211	7.55918	8.97429	10.69	7.56495	6.92533	6.30484	7.56345	6.0989	7.30625	7.21055	6.19708	7.94546	5.68035	9.85238	7.52195	8.88402	7.58	10.2431	8.46022	9.64037
		0.00364999	1.36831	4.43739	2.70982	6.50748	2.3877	0.851036	2.58156	1.949	5.14456	1.97849	2.88818	4.97383	6.77063	7.66974	7.92289	10.6752	8.20185	7.45211	7.74158	4.16998	6.69045	7.73081	7.19474	7.18769	5.99247	7.30789	7.45008	8.96926	8.66028	10.5457	6.96722	7.19412	6.39375	7.80317	6.86629	7.61963	6.84809	7.37615	7.52594	6.15208	9.24058	6.78735	7.45625	8.0729	9.66884	9.4225	9.32395
		0.00394999	2.70316	3.72227	4.88199	3.10181	1.46271	1.83922	3.19427	2.12187	2.89415	0.996013	3.84124	3.50365	6.65587	7.04799	7.85222	9.44521	8.09169	7.72676	7.719	4.46256	6.98858	7.30286	7.67995	7.04587	5.78053	6.38562	7.47241	7.88657	8.80717	10.7499	6.84314	7.60373	6.64989	7.21467	6.72419	7.5938	6.45564	7.05066	7.5151	6.43203	9.44078	6.71738	8.0107	7.99686	9.69574	8.65434	9.15525
		0.00434999	2.30349	2.71474	3.01734	4.4762	1.34637	2.08647	2.97175	1.16819	1.77799	0.492736	3.89473	3.9917	6.94185	7.35358	7.9435	9.53792	7.89666	7.25831	7.42799	4.48118	7.16502	7.446	6.90503	7.34635	5.58837	6.57217	7.25341	8.77853	8.97281	10.8186	7.12519	7.60033	5.99799	7.02083	6.04087	7.27271	6.7283	6.51276	7.3235	6.07853	9.16116	6.23583	7.96948	7.66378	10.1885	8.29259	8.90299
		0.00474999	2.56264	3.43488	3.03522	2.08662	1.69065	1.10588	3.37095	1.34526	1.80708	2.72136	4.8403	5.20826	6.73689	7.11293	7.2719	10.1194	7.73378	7.3463	7.10782	4.47142	7.13628	7.18591	7.70055	7.31881	5.135	6.17486	6.92369	8.39685	8.93044	11.2007	6.5024	7.47418	6.27826	7.14335	6.41758	7.28414	6.43387	6.01106	7.14179	5.60205	9.14145	6.53262	7.48975	7.04787	9.68406	9.23752	7.96976
		0.00514999	2.28198	2.00398	3.36471	2.25317	1.13412	2.00925	4.98032	1.16857	3.37819	0.99252	2.64992	3.99873	6.77219	7.07838	7.33967	9.3945	8.08063	7.32443	7.10143	4.17677	6.58705	7.36653	7.27633	7.24712	5.57156	6.67185	7.02506	7.94136	9.4339	10.6577	6.99147	7.23538	6.2321	7.20622	6.00053	7.09691	6.40974	6.03101	6.78704	5.84378	8.84441	6.6394	7.20828	7.4794	9.8304	8.56485	9.54536
		0.00554999	2.29762	4.43936	1.33428	3.44094	0.95071	1.19827	3.05434	1.25601	2.92323	2.9924	2.68041	2.22034	6.80691	7.13378	7.59368	9.53655	7.58604	7.36968	7.15041	4.53209	5.79785	7.24584	7.6479	6.81808	5.31642	6.61926	6.72702	8.03634	8.69458	10.3647	6.6801	7.21162	6.48302	7.19729	6.17482	7.19395	6.1462	6.46104	7.48342	5.81988	9.32803	6.1348	8.04234	6.52297	9.28273	9.14192	8.59709
		0.00594999	1.88857	3.15885	2.11348	2.98709	0.602277	2.01837	3.2592	0.733338	1.90021	0.243029	5.12697	2.45577	6.84469	7.12448	7.34086	9.75839	7.33348	7.84572	7.32884	4.30465	6.12206	7.40621	7.58262	6.76019	5.06375	6.08078	6.79976	8.76879	8.61746	10.5216	6.50968	7.26702	6.30919	6.91836	6.33033	7.20395	6.02231	6.47241	7.57315	5.97528	9.13844	6.66934	8.02273	7.13297	9.44571	8.30909	8.55081
		0.00634999	1.91203	2.29165	2.55299	4.50376	1.60764	1.47091	3.95067	1.60305	2.41052	1.73539	2.92616	3.6663	6.38598	6.99401	7.29491	9.6198	7.78294	7.55367	7.26835	4.32687	5.80588	7.31274	6.90837	7.58135	5.37871	6.28758	6.97937	8.19927	8.52997	10.5143	7.00401	7.39852	6.06266	7.34346	5.79455	6.72919	6.04226	5.88521	6.46476	4.91825	8.47442	5.96838	7.72255	6.73879	9.26609	8.26641	8.24507
		0.00674999	0.841023	3.00562	3.3582	4.32133	2.16589	2.29946	2.68474	1.25501	2.71069	2.23867	2.65687	3.43288	6.42069	6.64581	7.53413	9.6227	7.59312	7.06789	7.21081	4.25615	6.16328	6.7583	7.87378	7.17207	5.16345	6.02422	6.92529	8.03125	8.73219	10.3011	6.56635	7.04457	6.35538	6.81862	6.06944	7.2382	6.32542	6.07429	6.47431	6.10687	8.66641	6.78391	7.4339	6.97339	8.84938	8.61944	8.57682
		0.00714999	1.76486	3.43015	1.76243	3.43674	1.04057	0.912826	3.55958	1.25677	1.34073	1.48918	5.10798	3.21665	6.54952	7.04349	7.22066	9.55168	7.66738	7.01586	7.10613	4.26246	6.29691	7.30388	6.95194	7.3663	5.53032	6.19634	6.64727	7.98237	8.64618	10.1993	6.49273	6.95602	6.1071	6.82966	5.87593	6.96685	5.8259	5.87565	7.17637	5.32671	8.54598	5.88177	7.98933	6.88501	8.70461	8.38158	8.61951
		0.00754998	1.78011	2.14753	1.94243	2.7855	0.959536	1.10413	3.69906	0.735816	1.42797	2.48674	2.68442	2.41737	6.3217	6.7429	7.08482	9.71588	7.58479	7.34199	6.80885	4.0577	6.52334	6.40276	6.85554	6.84783	5.56451	6.40868	6.92567	7.78506	8.71253	10.5971	6.55637	7.06085	5.99507	7.00905	5.60087	7.15196	6.33205	5.82235	7.4335	5.64894	9.18835	6.26135	7.45581	7.5044	9.20239	8.6034	7.61812
		0.00814998	1.83356	2.50837	1.99989	3.52704	0.96909	0.918364	2.58802	1.25511	1.87562	1.86218	3.76931	3.6663	6.39209	7.06897	7.25175	9.38374	7.44076	7.20764	6.65373	4.14238	6.18036	7.17122	6.59661	6.98982	5.42648	6.23544	6.79843	7.95687	8.2395	10.075	6.32938	7.07951	6.00626	7.02912	5.95396	6.97761	6.21312	6.00046	6.99192	5.51982	8.50993	6.24894	7.81024	6.7162	8.90757	7.95655	8.41403
		0.00894998	1.63294	2.14698	1.50046	4.61249	1.23866	0.970638	3.30463	1.25717	2.44254	1.23442	3.15694	4.08414	6.42082	6.93875	7.07965	9.49748	7.04703	7.02314	7.0971	3.94022	6.31196	6.81475	7.13211	6.95969	5.27456	6.02471	6.77124	7.7251	8.57717	10.4557	6.47585	7.03458	5.97089	6.8717	5.80441	6.99295	6.37147	5.74473	6.94792	5.39833	8.26135	5.88666	7.32026	6.81864	9.27193	8.17366	8.2586
		0.00974998	1.97174	2.79219	1.47056	3.69825	0.741974	1.10501	3.23297	1.03856	2.34613	1.49074	1.82348	2.59776	6.33524	6.95867	7.06394	9.35431	7.58004	7.24004	6.75145	3.83549	6.04093	6.88119	6.72553	6.64736	5.08082	6.11987	6.94588	7.84959	8.26315	10.3106	6.37078	7.10382	5.52744	6.84593	5.72241	6.91656	6.08859	5.66221	6.82975	5.16811	8.78354	5.84438	7.13585	6.5379	9.17494	7.94027	8.19359
		0.01055	1.64037	2.2906	2.11754	3.36049	1.03507	1.01543	2.91061	1.08178	2.00373	1.60236	3.77159	3.81031	5.89111	6.428	6.95286	9.20691	7.18232	6.78283	6.54756	4.15121	6.50406	6.68935	6.86628	6.63288	5.07925	6.20797	6.78313	7.79912	8.35364	9.78238	6.20867	6.61297	6.00511	6.67889	5.87294	6.74689	5.57078	5.67522	6.66677	5.21128	8.51783	6.11082	7.43219	7.00932	8.77426	7.58337	7.87131
		0.01135	1.30216	2.71783	2.41572	3.40274	1.05782	0.516878	2.98869	0.994466	1.58549	1.1125	2.89393	2.6912	6.04077	6.71609	6.99134	9.3703	7.11701	6.67253	7.07171	4.19229	6.03359	6.71743	6.95947	6.52358	5.17748	6.12125	6.68015	7.38159	8.13364	10.3056	5.98319	6.58944	5.66632	6.78895	5.85644	6.68589	5.98576	5.72203	6.65106	5.43733	8.45586	5.52191	7.37599	6.85954	8.72873	7.509	7.94295
		0.01215	1.76232	3.29406	0.943074	2.09292	0.799652	1.09826	3.35637	1.16696	1.09147	1.97693	3.01627	4.81571	6.04381	6.4206	6.87387	9.12688	7.27002	6.78259	6.71648	4.09924	5.94691	6.69924	6.80155	6.46867	4.80194	5.94761	6.23895	7.61296	8.33367	9.82037	6.16231	6.84396	6.02572	6.45544	5.67666	6.70966	5.98974	5.55674	6.36198	5.04825	8.473	6.02146	7.27107	6.27433	9.1978	8.13013	8.02606
		0.01295	2.62841	2.29417	1.79904	3.01361	0.703535	0.870858	3.4056	0.909503	1.36981	2.23013	2.05025	3.83202	5.87196	6.46524	6.84666	9.26635	7.20022	6.89954	6.76935	3.84844	5.91689	6.66401	6.95613	6.35642	5.02013	5.89788	6.19772	7.71923	8.28001	10.1952	6.03774	6.74852	5.82366	6.70483	5.75702	6.67171	5.8007	5.61605	6.49278	5.07204	8.15608	6.29552	7.25411	6.22161	8.44394	7.58916	7.55542
		0.01375	2.42368	2.57639	2.57761	3.21402	0.880451	1.41668	3.68685	0.474878	1.44425	1.73402	3.13193	1.97631	6.13828	6.51166	6.74867	8.91894	6.93124	6.94682	6.67999	4.02721	5.75879	6.59157	6.82304	6.2908	5.08805	5.62365	6.3319	7.84535	8.1253	10.2621	6.01317	6.95284	5.55729	6.47214	5.58478	6.37074	5.99402	5.58299	6.65451	4.78051	8.74492	5.81222	7.24741	6.66628	8.6663	7.89143	7.86039
		0.01455	2.10131	3.07517	1.24125	2.32149	0.96125	0.870319	2.51404	1.25478	1.49946	1.73577	3.39092	2.24562	5.99712	6.4883	6.80578	9.07957	6.89857	6.93618	6.63448	3.84483	5.89783	6.50741	6.52846	6.58621	5.17226	5.99804	6.06067	7.57686	8.1736	10.0287	6.21299	6.70809	6.0112	6.62131	5.84559	6.4041	5.82994	5.70822	6.2648	4.96646	8.60932	6.01578	7.09784	6.28928	8.74962	7.24532	7.9337
		0.01535	1.37379	2.08136	1.0227	2.67211	0.841155	0.468192	2.95338	1.25494	1.53444	1.98235	2.42289	2.64572	6.12275	6.55085	6.65743	9.19938	7.5018	6.60828	6.61058	4.20026	5.6039	6.4429	6.65275	6.31774	4.85563	5.76045	6.01161	7.38815	8.13366	9.98263	5.87932	6.6421	5.66104	6.54668	5.72046	6.5084	5.64711	5.33561	6.5232	4.84088	8.41026	5.87789	6.90802	6.85044	8.82218	7.44086	7.35475
		0.01655	1.40442	2.72296	1.92315	3.38244	0.755268	0.948411	3.49405	0.690898	1.45075	1.61151	2.03901	3.73982	5.92682	6.30917	6.69961	8.99394	7.13239	6.54552	6.56977	3.85715	5.74862	6.36884	6.62034	6.35004	4.7379	5.51214	6.32917	7.31893	7.89032	9.66231	5.86226	6.8226	5.61902	6.48646	5.57019	6.37251	5.39317	5.54355	6.22491	5.14057	8.29996	5.73903	7.12824	5.98425	8.33039	7.76313	7.77415
		0.01815	1.88769	2.18675	2.1539	2.97325	0.584907	0.959565	3.35748	1.21256	1.31805	1.85547	3.03767	3.92398	6.01961	6.2776	6.86316	8.63526	6.90194	6.9009	6.47104	3.74591	5.63817	6.5069	6.54292	6.19904	5.03341	5.4587	6.35539	7.29646	8.01324	9.90111	5.89163	6.49959	5.49354	6.37698	5.47896	6.33149	5.48423	5.42109	6.2511	5.10854	8.12315	5.62983	6.89919	6.31686	8.70154	7.04101	7.69982
		0.01975	1.67218	2.61514	1.95686	3.5588	0.94577	1.29241	3.14152	1.10187	1.89814	2.54521	1.93339	2.99384	5.84239	6.38931	6.80089	8.60532	7.23393	6.62804	6.65282	3.9408	5.76218	6.26196	6.51764	6.12489	4.62387	5.59641	6.32073	7.2547	7.76685	9.56174	5.92959	6.52815	5.3576	6.32962	5.65856	6.51712	5.65899	5.48471	6.2035	4.77161	8.13667	5.6987	6.66908	6.31859	8.6138	7.19232	7.73367
		0.02135	1.03832	2.18496	1.76765	2.61872	0.640806	1.17241	2.56561	1.21266	1.22042	1.85722	2.78991	1.9023	5.87909	6.39604	6.63589	8.56682	6.90039	6.62361	6.51064	3.71654	5.51885	6.34955	6.64389	6.30887	4.67399	5.40513	6.18536	7.15926	7.86056	9.66862	5.74141	6.33897	5.45007	6.2941	5.36415	6.37036	5.48368	5.16754	6.06454	5.04994	8.22636	5.5589	6.59006	5.91604	8.35791	7.01798	7.13009
		0.02295	1.36519	3.21932	1.09531	2.26367	0.969074	1.42607	3.04363	0.843639	1.16947	1.11697	2.71724	3.07444	5.45076	6.16972	6.57713	8.71523	6.91564	6.48158	6.27231	3.94818	5.49294	6.3998	6.4956	6.19364	4.52398	5.414	6.09744	6.82992	7.98561	9.50582	5.72501	6.00174	5.49402	6.20143	5.31059	6.38091	5.43144	5.35498	6.04731	4.5472	8.07189	5.67731	6.69846	5.94193	8.37117	7.19544	6.8882
		0.02455	1.43897	2.72007	1.40406	1.96696	0.872301	0.674897	3.02676	0.691583	1.19419	1.54637	1.51629	2.95142	5.86844	6.31962	6.46404	8.71959	6.68077	6.47475	6.01476	3.91166	5.57461	6.22028	6.14631	6.07344	4.4342	5.24521	6.23453	7.14184	7.56797	9.84106	5.6264	6.09524	5.31415	6.18528	5.26797	6.31527	5.30984	5.07465	6.13953	4.60933	7.98355	5.65994	6.60116	6.01431	7.99047	7.1212	7.51553
		0.0261499	1.40208	2.82708	1.81032	2.8022	0.630331	0.485538	2.63618	1.08278	1.49514	1.17696	1.86393	2.77484	5.58404	6.0324	6.51736	8.73375	6.68128	6.34394	6.2084	3.77969	5.52626	6.0967	6.36259	6.06783	4.49466	5.10479	6.11762	7.02766	7.54659	9.61832	5.68877	6.43862	5.36397	6.26959	5.30031	6.37918	5.51071	5.12203	5.91404	4.69285	7.99703	5.52072	6.59208	5.99946	8.12455	7.38732	7.10799
		0.0277499	1.86331	3.00529	1.41849	2.12849	0.464319	0.875038	3.1198	0.779067	1.13586	1.60742	2.61195	1.94349	5.68959	6.31517	6.43136	8.73326	6.60049	6.20653	6.16966	3.71016	5.2659	6.07555	6.02529	6.08377	4.41088	5.05977	5.87856	6.84318	7.89778	9.47072	5.60695	6.22071	5.31795	6.05363	5.23466	6.1221	5.50556	5.00492	5.66143	4.51188	7.71081	5.24791	6.67453	6.0633	8.14948	7.08602	6.82039
		0.0293499	1.30666	2.25916	2.0039	2.92607	0.636887	0.675063	3.3854	0.886521	1.64523	1.36396	2.22955	2.47271	5.53204	6.2124	6.52061	8.61216	6.47664	6.17999	5.93398	3.76907	5.44479	6.16739	6.17971	6.05956	4.62443	5.26929	5.89155	6.86118	7.61524	9.33593	5.77465	6.3627	5.26977	6.18693	5.31582	5.92657	5.14191	5.04942	5.58464	4.45933	7.96833	5.35428	6.45284	5.80221	7.85637	6.7304	7.14103
		0.0309499	1.46687	2.82963	1.22369	2.32096	0.363443	0.787959	3.0841	1.21097	1.37926	1.79489	1.63429	1.71764	5.4899	6.11167	6.27985	8.62888	6.57416	6.4615	6.10577	3.65656	5.24391	6.05822	6.18154	5.72104	4.30341	5.09884	5.89273	6.74999	7.36921	9.47636	5.71463	6.01795	5.16676	6.09449	5.33833	6.00908	5.20617	4.90712	5.84341	4.5475	7.74386	5.58169	6.44954	5.78682	7.65545	6.83447	7.17552
		0.0333499	1.227	2.63012	1.10309	1.84897	0.851987	0.336615	2.81068	1.01664	1.31624	1.48822	1.71077	2.03934	5.56326	5.91477	6.32259	8.33624	6.48638	6.25928	5.96844	3.57104	5.2022	5.88739	6.08414	5.72337	4.47542	5.2079	5.73571	6.85416	7.52027	9.35755	5.63592	5.97335	5.0849	5.99242	5.09382	5.81508	5.22517	4.9841	5.74961	4.35939	7.76333	5.40955	6.29409	5.63175	7.9913	6.75742	6.93764
		0.0365499	1.27109	2.12966	1.48333	2.35148	0.545521	1.02953	2.94139	0.886259	1.36035	1.45248	1.89722	2.34868	5.50675	6.01873	6.17247	8.31228	6.39187	6.05379	5.89776	3.69547	5.2719	5.93195	6.07776	5.66366	4.31258	5.10281	5.69171	6.8052	7.32434	9.06031	5.424	5.92446	5.05745	5.91256	4.98666	5.78112	5.21196	4.75635	5.71397	4.38247	7.51399	4.99534	6.25382	5.68177	7.79787	6.56394	6.66449
		0.0397499	1.16016	1.82654	1.22395	2.40847	0.445922	0.546632	2.73281	0.995064	1.36147	1.39058	1.62493	2.4554	5.38247	5.73179	5.99025	8.16771	6.29716	5.93449	5.70713	3.56753	5.20441	5.78292	5.87264	5.63799	4.1507	5.07099	5.86727	6.53908	7.46188	9.11216	5.36538	5.9346	5.0268	5.8714	4.88053	5.81201	5.03013	4.72951	5.53475	4.13837	7.51473	4.99858	5.9322	5.70901	7.52616	6.57828	6.95515
		0.0429499	1.27764	1.77253	1.50796	2.20605	0.697971	0.784134	2.81491	0.908146	1.79423	1.42556	1.84284	1.93704	5.31685	5.72045	5.89815	8.2704	6.16104	6.02385	5.75701	3.56281	4.97761	5.59577	5.70811	5.81052	4.18024	4.86251	5.5094	6.52189	7.10975	9.14078	5.30336	5.79334	4.82081	5.85146	4.77843	5.60746	4.92154	4.48347	5.51143	4.24818	7.56082	5.07295	5.95648	5.43414	7.54956	6.42191	6.60515
		0.0461499	0.977739	1.8978	1.3899	2.17632	0.549715	0.584372	3.05562	0.615083	0.957349	1.45443	1.96291	2.35057	5.23527	5.69154	5.87826	8.21464	6.42387	5.80848	5.8549	3.48946	4.86135	5.58379	5.78406	5.65425	4.06408	4.80178	5.62605	6.39169	7.19175	8.98028	5.29693	5.80055	4.7857	5.74516	4.80198	5.57731	4.92494	4.60331	5.40912	3.96828	7.52249	5.02041	6.05522	5.31402	7.5088	6.50207	6.72758
		0.0493499	1.14792	1.89609	1.64761	1.69515	0.507511	0.689917	2.79949	0.876244	1.34718	1.10934	1.86794	1.57174	5.07101	5.71056	6.02316	7.84318	6.17082	5.86555	5.50431	3.48841	4.87668	5.4303	5.63275	5.52014	4.02141	4.77917	5.58574	6.30795	7.11751	8.77552	5.222	5.8237	4.75139	5.66396	4.77926	5.58175	4.87073	4.40176	5.26868	4.04519	7.50095	4.8341	5.93362	5.24994	7.29268	6.14992	6.45021
		0.0525499	0.859424	1.41298	1.24963	1.69957	0.603555	0.652903	2.85415	0.636514	1.1366	1.36447	1.34538	1.79986	5.26159	5.53493	5.87973	7.94811	6.26565	5.83443	5.7074	3.35684	4.8418	5.61433	5.85293	5.46627	3.94473	4.5812	5.38447	6.15653	7.01739	8.73901	5.07681	5.63004	4.74013	5.60745	4.82109	5.54972	4.77084	4.38944	5.13493	3.93385	7.22692	4.80959	5.85938	5.1608	7.28597	6.13943	6.43843
		0.0557499	0.583199	1.48579	1.03885	1.78857	0.51166	0.669804	2.51147	0.690981	1.29837	1.32827	1.64609	1.4246	5.06308	5.52856	5.80278	7.89536	6.10473	5.60179	5.4861	3.37168	4.67464	5.53081	5.74275	5.36793	3.96008	4.5536	5.44639	6.09997	7.04381	8.74888	5.12168	5.66593	4.65256	5.6395	4.64685	5.38489	4.5523	4.2337	5.10548	3.83522	7.22284	4.74862	5.91228	5.03114	7.27049	6.12243	6.28794
		0.0589499	1.07541	1.55664	1.19312	1.73574	0.455295	0.549319	2.69384	0.669425	1.09323	1.01882	1.56042	1.82285	5.1578	5.64019	5.70995	7.96135	6.03422	5.57452	5.43547	3.35139	4.60025	5.29044	5.6608	5.33282	3.86239	4.5619	5.14276	6.15682	7.07248	8.50646	5.14371	5.63217	4.51125	5.39871	4.62424	5.37191	4.4672	4.23791	5.03387	3.856	7.039	4.81914	5.80979	5.00981	6.97127	6.02752	6.37698
		0.0621499	1.49975	1.79092	0.762087	1.80577	0.54932	0.577618	2.67982	0.810306	0.844096	0.930053	1.87463	1.55078	4.98857	5.41316	5.62572	7.85087	6.01086	5.55147	5.40326	3.30246	4.70617	5.49236	5.47779	5.36261	3.96919	4.54799	5.3082	5.98415	6.93902	8.69851	5.04943	5.46223	4.4834	5.42599	4.52868	5.28192	4.56427	4.03484	4.97069	3.84484	6.9075	4.62933	5.62178	5.20044	7.03242	5.8367	6.46359
		0.0669499	0.928539	1.32558	1.11654	1.90192	0.557645	0.58081	2.55944	0.534446	1.00911	1.00324	1.54462	1.37862	4.93111	5.22947	5.59121	7.83522	5.9008	5.49228	5.3994	3.34173	4.6597	5.46551	5.39579	5.22123	3.71807	4.51084	5.0991	6.02919	6.82675	8.51155	4.84156	5.46929	4.53656	5.34092	4.44736	5.32732	4.42238	4.02489	4.91834	3.5466	7.03004	4.62638	5.5426	4.84177	7.02075	5.79349	6.15967
		0.0733499	1.00426	1.53052	0.809403	1.68779	0.404373	0.580673	2.63274	0.60505	1.09925	0.568363	1.95375	1.52704	4.86138	5.32781	5.44787	7.57822	5.78845	5.40256	5.28159	3.25515	4.58087	5.18834	5.32707	5.2619	3.67691	4.55897	5.09724	5.86199	6.70008	8.47159	4.89989	5.31309	4.44562	5.16609	4.38811	5.18741	4.28581	3.98721	4.87012	3.57023	6.88927	4.63579	5.42711	4.84339	6.79141	5.51824	6.13101
		0.0797498	0.771933	1.50689	0.921847	1.329	0.45418	0.426699	2.43061	0.522809	1.01163	1.09521	1.49236	1.50987	4.7464	5.20637	5.3761	7.46044	5.67577	5.32378	5.166	3.20342	4.50693	5.23863	5.38568	5.04235	3.59096	4.3319	4.95648	5.74708	6.52706	8.37499	4.77014	5.22225	4.44122	5.13861	4.25563	5.0489	4.31721	3.86479	4.67873	3.40202	6.86992	4.49871	5.22001	4.80084	6.7436	5.46434	5.89704
		0.0861498	0.962279	1.47775	1.15674	1.41505	0.320016	0.434414	2.51248	0.539464	1.20553	0.757094	1.16676	1.28977	4.75708	5.05232	5.35886	7.44468	5.56432	5.13128	5.16317	3.03966	4.30397	5.09209	5.10562	4.98005	3.50881	4.2734	4.82129	5.66774	6.50554	8.18913	4.70602	5.13871	4.35014	5.00392	4.20143	5.06462	4.22223	3.65006	4.66248	3.3036	6.69234	4.32921	5.19631	4.56017	6.57217	5.4999	5.81542
		0.0925498	0.846189	1.3427	1.17989	1.22449	0.393899	0.426908	2.47839	0.653532	0.773752	0.864274	1.4137	1.32344	4.72916	4.93274	5.21646	7.25288	5.45639	5.02422	5.08197	3.01766	4.29856	4.91344	4.98341	4.92173	3.46422	4.1903	4.8164	5.57	6.38212	8.03844	4.573	5.01602	4.15181	4.87114	4.09491	4.90104	3.99738	3.58547	4.37379	3.16647	6.67587	4.2875	5.20562	4.45603	6.49473	5.30731	5.77894
		0.0989498	0.755933	1.47797	0.994755	1.11703	0.506844	0.419464	2.62504	0.409402	0.922562	1.00446	1.46783	0.97059	4.52654	4.92098	5.22472	7.35588	5.28779	4.88119	4.88556	3.01618	4.27961	4.89809	4.95874	4.85182	3.35077	4.14025	4.73748	5.45139	6.35926	8.0093	4.57915	4.9311	4.18309	4.78381	4.09785	4.85565	3.92877	3.50411	4.43384	3.18332	6.52194	4.34831	5.06417	4.36576	6.46664	5.30277	5.71259
		0.10535	0.464105	1.59516	0.639508	1.19823	0.293914	0.477932	2.37078	0.273873	1.06996	0.849426	1.50786	1.32287	4.52687	4.77677	5.14932	7.18741	5.29017	4.91531	4.8773	2.92916	4.12028	4.81433	4.82324	4.76083	3.38012	3.96038	4.61687	5.40401	6.23737	7.92776	4.42674	4.89833	4.0605	4.7223	4.03198	4.66223	3.94401	3.46787	4.24952	3.09552	6.49813	4.13836	4.93209	4.41127	6.30848	5.22854	5.60859
		0.11175	0.720339	1.1469	0.718604	1.08605	0.310745	0.351794	2.32651	0.289527	0.779726	0.725135	1.28514	1.29899	4.6017	4.86053	5.11391	6.97408	5.11548	4.81396	4.77742	2.97689	4.00684	4.68589	4.78972	4.66114	3.27581	4.03898	4.5905	5.32838	6.18801	7.87054	4.2817	4.91409	4.05952	4.61772	3.99801	4.68951	3.92048	3.43739	4.13645	2.94392	6.46821	4.14921	4.93031	4.24831	6.15162	4.98801	5.49769
		0.11815	0.71119	1.53269	0.996701	1.18913	0.303673	0.316113	2.40685	0.626127	0.862276	0.663182	1.34934	1.41773	4.4871	4.72468	5.0312	6.92672	5.04418	4.72773	4.80607	2.8738	4.01047	4.73904	4.72765	4.50798	3.27364	3.9584	4.54079	5.17091	6.15902	7.74462	4.27846	4.74215	3.93902	4.56311	3.91567	4.56915	3.66772	3.34985	4.08507	2.98676	6.46174	3.9991	4.71896	4.23432	6.28664	4.96829	5.41314
		0.12455	0.697242	1.36275	0.643274	1.53461	0.116533	0.43641	2.36178	0.344105	0.909992	0.523396	1.18956	1.23944	4.27677	4.60288	4.85557	6.85133	4.89574	4.58174	4.74985	2.7978	3.99765	4.57958	4.68744	4.50582	3.15596	3.80253	4.4068	5.06251	6.124	7.61183	4.20224	4.73296	4.01553	4.5405	3.85704	4.46591	3.7275	3.18106	4.08955	2.88609	6.29532	4.06956	4.70403	4.12987	6.14984	4.89529	5.32681
		0.13415	0.771742	0.955722	0.804614	1.13259	0.263293	0.385569	2.35152	0.325345	0.840024	0.794887	1.08709	1.1515	4.30259	4.61669	4.82009	6.78286	4.89476	4.64613	4.62091	2.7396	3.84306	4.44942	4.63951	4.49017	3.15596	3.71769	4.29154	5.06988	5.91221	7.36221	4.18464	4.56051	3.81409	4.46343	3.74121	4.4086	3.71258	3.12662	3.90063	2.71243	6.36167	3.90393	4.54059	3.95303	6.03306	4.63025	5.2115
		0.14695	0.558463	1.08491	0.799002	0.945059	0.233571	0.338779	2.0853	0.365983	0.796225	0.508177	0.897133	1.05235	4.08872	4.50469	4.623	6.75484	4.74298	4.50586	4.48079	2.73826	3.70239	4.30166	4.58751	4.30103	3.05213	3.58108	4.19024	4.86071	5.90647	7.23205	4.03896	4.52466	3.79385	4.25856	3.63617	4.27168	3.55345	3.05566	3.83731	2.58875	6.08392	3.94396	4.48942	3.92917	5.83843	4.46201	5.10838
		0.15975	0.443643	1.01209	0.610291	0.911296	0.37371	0.297449	2.24039	0.406761	0.528781	0.383793	0.729172	1.15342	4.05099	4.39978	4.48883	6.49511	4.70463	4.36654	4.28125	2.66597	3.72748	4.23775	4.31888	4.29432	2.97538	3.50359	4.034	4.72292	5.78449	7.1646	3.92355	4.32881	3.70581	4.18719	3.54326	4.0898	3.46843	2.90336	3.70138	2.51892	6.09615	3.76765	4.33209	3.76279	5.77525	4.39641	4.94654
		0.17255	0.482694	0.999817	0.73203	0.922055	0.360594	0.320224	1.86929	0.265475	0.665995	0.437298	0.936219	1.11465	3.8818	4.34497	4.4908	6.39773	4.54985	4.2065	4.24774	2.56887	3.59973	4.07363	4.21645	4.06229	2.84439	3.42628	3.93284	4.62242	5.56563	7.0413	3.80958	4.13465	3.59299	4.06425	3.42007	3.94527	3.33803	2.83339	3.70462	2.4127	5.96089	3.67523	4.17642	3.653	5.47598	4.30372	4.73745
		0.18535	0.447059	0.874634	0.704926	1.01379	0.247693	0.380253	2.19615	0.33372	0.638197	0.382641	0.960629	0.822061	3.80199	4.25997	4.29723	6.28767	4.43759	4.09531	4.17932	2.51368	3.55056	4.00219	4.18921	4.0211	2.81046	3.35932	3.84733	4.51947	5.57476	7.02232	3.68509	4.08488	3.54366	4.01165	3.28924	3.91795	3.37061	2.68837	3.59431	2.38667	5.80426	3.56844	4.08565	3.63803	5.46935	4.09796	4.67869
		0.19815	0.344839	0.869974	0.74152	0.885026	0.189257	0.208997	2.03978	0.371343	0.554137	0.274409	0.690726	0.796928	3.63596	4.08084	4.22957	6.15184	4.37547	3.98342	4.08893	2.4708	3.37223	3.89619	4.01314	3.94804	2.68061	3.22103	3.71614	4.33971	5.41792	6.85579	3.59401	3.99682	3.41871	3.88564	3.30037	3.804	3.28194	2.54142	3.37833	2.30667	5.60431	3.49892	4.04911	3.35018	5.36581	4.14315	4.47368
		0.21095	0.307175	0.767196	0.633933	0.929188	0.271758	0.216737	1.96131	0.238624	0.60347	0.477231	0.889659	0.874574	3.6046	3.97868	4.17673	6.09523	4.28706	3.93346	3.97566	2.42798	3.34262	3.80841	3.90809	3.84404	2.64599	3.07577	3.6705	4.3057	5.28626	6.70519	3.52439	3.8904	3.29599	3.806	3.22541	3.71237	3.12628	2.47282	3.29646	2.12566	5.62535	3.35423	3.99047	3.35547	5.20826	4.04226	4.45859
		0.22375	0.374456	0.942334	0.710358	0.795027	0.268229	0.224845	2.0378	0.287622	0.493721	0.354134	0.869998	0.670179	3.54918	3.92285	4.04307	6.07515	4.1454	3.90867	3.93009	2.37882	3.2015	3.70443	3.87287	3.76476	2.58657	2.98917	3.59449	4.19458	5.12507	6.64424	3.43562	3.8645	3.26686	3.73766	3.13021	3.60358	3.1179	2.33368	3.24212	2.138	5.63379	3.3621	3.8289	3.26387	5.07799	3.92159	4.37298
		0.23655	0.281838	0.820758	0.431725	0.745871	0.17742	0.239473	1.78114	0.12747	0.527241	0.345051	0.520787	0.74663	3.51763	3.88712	3.89761	5.97639	4.0905	3.80643	3.83143	2.34838	3.19815	3.6503	3.84443	3.82545	2.51296	2.85056	3.52001	4.15632	5.10108	6.58096	3.29825	3.71338	3.18208	3.56681	3.02494	3.53172	3.01318	2.43165	3.14529	2.06878	5.42365	3.33385	3.72132	3.18949	5.00169	3.80743	4.14498
		0.24935	0.29564	0.937148	0.606821	0.682833	0.203985	0.338395	1.86529	0.214444	0.40745	0.228068	0.54518	0.763174	3.46185	3.84784	3.72792	5.89197	3.9794	3.69592	3.78999	2.28901	3.11742	3.61251	3.65721	3.65751	2.46151	2.79322	3.42037	3.9723	5.01989	6.35131	3.25787	3.65691	3.13483	3.53257	2.99383	3.43711	2.87893	2.32895	3.06233	2.02997	5.3745	3.26247	3.63208	3.00453	4.91592	3.6913	4.11673
		0.268549	0.357106	0.751831	0.493586	0.583421	0.217653	0.214064	1.81754	0.211421	0.37116	0.239827	0.592524	0.706514	3.29953	3.64898	3.74873	5.7899	3.89474	3.62074	3.67677	2.248	3.05023	3.43328	3.66803	3.65657	2.44305	2.69651	3.31388	3.79876	4.92139	6.19464	3.18909	3.51731	3.0552	3.37171	2.91928	3.28929	2.79731	2.16845	2.91	1.9698	5.31393	3.19639	3.53218	3.00733	4.72274	3.59982	3.92655
		0.294149	0.355004	0.799055	0.50872	0.574779	0.107479	0.162564	1.67581	0.168539	0.341514	0.359034	0.553484	0.708833	3.17747	3.59643	3.58819	5.69831	3.748	3.4763	3.57987	2.18478	2.95041	3.33526	3.54601	3.63762	2.33316	2.67525	3.20912	3.60316	4.78667	6.01897	3.11773	3.40682	2.96135	3.1875	2.83045	3.16528	2.66116	2.11665	2.78994	1.79887	5.21293	3.11719	3.37765	2.78117	4.64505	3.42274	3.80351
		0.319749	0.246168	0.595931	0.303735	0.487921	0.129207	0.177392	1.47757	0.225089	0.467331	0.275069	0.611548	0.676643	3.17209	3.44037	3.5116	5.4634	3.57159	3.35814	3.48292	2.14509	2.87504	3.19321	3.47005	3.43252	2.21793	2.54662	3.07206	3.52202	4.67034	5.82274	3.00501	3.34907	2.90444	3.08719	2.70557	3.06166	2.62017	2.04609	2.71394	1.81829	5.00183	2.9917	3.25718	2.64872	4.53387	3.3274	3.61659
		0.345349	0.256281	0.675664	0.35788	0.431082	0.0660421	0.133463	1.541	0.287553	0.207341	0.244284	0.661725	0.570292	3.0137	3.33802	3.35228	5.39673	3.45627	3.20172	3.39792	2.06487	2.76354	3.0673	3.31088	3.31472	2.13277	2.47155	3.02337	3.45941	4.53215	5.70887	2.87759	3.20598	2.76457	2.97058	2.6208	2.92103	2.49136	1.89226	2.66023	1.72178	4.8898	2.89588	3.17571	2.56458	4.31948	3.22503	3.47568
		0.370949	0.246471	0.705115	0.254127	0.307226	0.178228	0.0990285	1.34349	0.169507	0.32552	0.255335	0.431058	0.539677	2.94547	3.22168	3.2044	5.25469	3.37635	3.15393	3.26989	2.05506	2.70388	2.94155	3.1917	3.23207	2.04528	2.34053	2.90724	3.32077	4.37378	5.5477	2.78257	3.15464	2.65939	2.83114	2.54742	2.90204	2.4134	1.81524	2.52642	1.70637	4.76388	2.82448	3.09805	2.43494	4.33148	3.06912	3.41665
		0.396549	0.196702	0.575242	0.295766	0.350854	0.116244	0.137227	1.374	0.192483	0.349989	0.293472	0.487724	0.569699	2.87302	3.13684	3.18284	5.13889	3.24709	2.98448	3.23312	2.0141	2.63952	2.83106	3.10363	3.06067	1.98643	2.27243	2.82043	3.19481	4.31556	5.42405	2.73118	2.97071	2.58753	2.73817	2.50458	2.80052	2.4126	1.82208	2.45652	1.55554	4.70425	2.76986	2.99672	2.37391	4.09837	2.95715	3.27854
		0.422149	0.227183	0.459405	0.280069	0.34376	0.14464	0.137167	1.19517	0.176448	0.141285	0.219351	0.425254	0.527639	2.75445	3.08571	3.1208	4.98195	3.1485	2.9178	3.11729	1.91418	2.4924	2.75416	3.07584	2.96871	1.91711	2.19854	2.7404	3.0595	4.26672	5.29682	2.61512	2.93419	2.52843	2.69012	2.45376	2.71575	2.31298	1.75383	2.32906	1.56157	4.55431	2.71154	2.96165	2.24212	4.10234	2.80684	3.14136
		0.447749	0.124797	0.5973	0.299917	0.30206	0.108631	0.213633	1.29614	0.193895	0.246234	0.231959	0.480027	0.429245	2.7051	3.0394	3.01319	4.88764	3.03566	2.80619	3.07055	1.90035	2.46656	2.68256	2.95979	2.88389	1.85925	2.15997	2.59494	2.96497	4.22764	5.15631	2.5325	2.823	2.42249	2.59486	2.34442	2.69799	2.23294	1.65938	2.27787	1.49238	4.43423	2.70996	2.85062	2.2203	3.92902	2.76338	3.15461
		0.473349	0.18355	0.512402	0.391358	0.357332	0.147359	0.105072	1.20156	0.183261	0.267897	0.154293	0.259152	0.524057	2.66542	2.96172	2.93261	4.79854	2.99334	2.75566	3.02364	1.78651	2.41502	2.63294	2.88197	2.82403	1.75891	2.12047	2.60959	2.87817	4.12579	5.06359	2.48395	2.77895	2.36085	2.52277	2.29273	2.6258	2.23411	1.63626	2.16016	1.42522	4.30264	2.60417	2.74143	2.23008	3.87237	2.62706	3.04612
		0.498949	0.130972	0.581874	0.189081	0.196599	0.0796072	0.0845456	1.21561	0.180383	0.133902	0.16254	0.254386	0.446869	2.59839	2.96957	2.83161	4.7452	2.91409	2.63265	2.96749	1.76946	2.35208	2.57152	2.85683	2.70495	1.72027	2.02333	2.42659	2.80031	4.05006	4.95976	2.4109	2.71805	2.2793	2.43142	2.20868	2.55424	2.11899	1.60093	2.04801	1.39599	4.26323	2.58158	2.6417	2.11834	3.74988	2.59004	3.03394
		0.537349	0.064918	0.44057	0.285704	0.197055	0.0875693	0.141719	1.16672	0.160851	0.275538	0.239742	0.442286	0.451359	2.49093	2.8439	2.65563	4.60763	2.79677	2.56421	2.88993	1.71903	2.25913	2.47996	2.70021	2.69074	1.67549	1.90457	2.32698	2.65201	3.96048	4.85276	2.38756	2.5968	2.20201	2.35943	2.13207	2.45885	2.10419	1.47638	1.95985	1.28871	4.15765	2.5862	2.53156	2.02795	3.57746	2.45028	2.98
		0.588549	0.151638	0.458893	0.31713	0.219106	0.0750577	0.0897189	1.08395	0.15816	0.194994	0.0845428	0.298003	0.342	2.39916	2.74496	2.57646	4.40084	2.69551	2.42163	2.77744	1.69501	2.13244	2.38628	2.52901	2.57189	1.5712	1.81837	2.26289	2.5506	3.87258	4.64139	2.29083	2.48655	2.15452	2.23059	2.01094	2.3711	1.96892	1.38586	1.8576	1.21514	3.92999	2.47796	2.37684	1.9035	3.42088	2.347	2.73015
		0.639749	0.138398	0.391343	0.25162	0.191918	0.162648	0.0908523	1.06501	0.156035	0.28983	0.124866	0.250211	0.329846	2.28618	2.65317	2.45012	4.24293	2.57245	2.31813	2.63948	1.61351	2.04164	2.30133	2.37548	2.41607	1.52212	1.71232	2.16364	2.42094	3.74218	4.42186	2.16576	2.33155	2.09365	2.14249	1.96031	2.27514	1.89979	1.34471	1.76582	1.19534	3.76225	2.40382	2.26369	1.78889	3.30903	2.19008	2.64812
		0.690949	0.186868	0.397226	0.229438	0.231231	0.04757	0.0826944	1.12842	0.130359	0.231684	0.11947	0.22829	0.431887	2.20226	2.50233	2.34456	4.009	2.48714	2.2499	2.54466	1.56569	1.96605	2.17066	2.27269	2.25017	1.41674	1.62885	2.07231	2.28662	3.65972	4.23213	2.06882	2.26626	1.99655	2.09365	1.87692	2.19299	1.85333	1.27389	1.65586	1.12132	3.62613	2.33642	2.15039	1.75657	3.2696	2.10184	2.6106
		0.742149	0.148235	0.374128	0.327834	0.12947	0.0693639	0.139384	1.04538	0.0578999	0.232973	0.101616	0.200443	0.467252	2.1354	2.42507	2.24293	3.96861	2.41713	2.13545	2.4681	1.51152	1.86383	2.07787	2.19182	2.08553	1.37254	1.54493	1.97918	2.21734	3.57362	4.11485	2.02226	2.19663	1.91937	1.99672	1.81692	2.13726	1.81191	1.26521	1.50979	1.06101	3.52326	2.26342	2.02881	1.64779	3.11465	1.95993	2.50109
		0.793348	0.154075	0.318924	0.29487	0.20136	0.0639605	0.111403	1.1026	0.0817027	0.27945	0.111495	0.307639	0.376523	2.10228	2.30406	2.15564	3.84667	2.33162	2.0461	2.38948	1.44771	1.7876	2.03	2.12746	1.96338	1.32074	1.46912	1.90123	2.13197	3.47534	4.02014	1.96633	2.1314	1.85662	1.90318	1.75104	2.0313	1.76884	1.16774	1.46446	1.02776	3.4668	2.21428	1.94169	1.55708	2.99306	1.90327	2.42815
		0.844548	0.147098	0.311966	0.181577	0.163837	0.130084	0.0907024	1.01717	0.0154683	0.195696	0.157631	0.428653	0.375759	1.97623	2.24184	2.04923	3.72092	2.23146	1.99468	2.27969	1.37447	1.73472	1.93745	2.06497	1.87208	1.28971	1.40904	1.84809	2.05563	3.36933	3.8892	1.90401	2.0182	1.83137	1.81564	1.69288	1.96273	1.76773	1.06577	1.40368	0.992773	3.28741	2.15174	1.88732	1.48669	2.88255	1.89408	2.37895
		0.895748	0.132038	0.286932	0.201356	0.174437	0.0218454	0.11478	1.09608	0.137308	0.176734	0.101761	0.226215	0.396478	1.90552	2.18263	1.93108	3.59528	2.18778	1.92633	2.19585	1.32899	1.68442	1.88601	2.00544	1.77897	1.23774	1.3762	1.7808	1.97376	3.28847	3.75071	1.84067	1.90003	1.78961	1.75522	1.66598	1.9304	1.71391	1.0055	1.35699	0.934558	3.22887	2.09069	1.74878	1.45178	2.77348	1.83734	2.29686
		0.946948	0.110501	0.275828	0.132181	0.164108	0.0776799	0.0360051	1.0832	0.0836003	0.204414	0.127048	0.225253	0.288357	1.87559	2.08164	1.85048	3.50069	2.13603	1.85357	2.14647	1.29144	1.61552	1.83419	1.95663	1.75954	1.18564	1.30514	1.70675	1.84942	3.18421	3.67543	1.80252	1.80662	1.69582	1.72404	1.6155	1.87745	1.71802	0.965168	1.32666	0.874641	3.09931	2.04383	1.6778	1.39657	2.64246	1.73384	2.21392
		0.998148	0.0840969	0.246425	0.149926	0.237559	0.103177	0.0777551	1.16909	0.0729362	0.131258	0.059506	0.368879	0.262419	1.8089	2.02836	1.79958	3.38594	2.06822	1.78864	2.04004	1.245	1.62121	1.85727	1.89438	1.72542	1.12248	1.2641	1.66783	1.80287	3.13903	3.57272	1.75515	1.75421	1.62456	1.67611	1.5597	1.85022	1.67189	0.902313	1.24168	0.811786	3.04018	1.99187	1.65294	1.40183	2.58838	1.69469	2.17611
		1.07495	0.0709778	0.193991	0.206852	0.2017	0.0683696	0.100963	1.12992	0.0372499	0.140685	0.118879	0.308489	0.297853	1.69847	2.00043	1.71393	3.28214	2.00908	1.7838	1.92183	1.17739	1.52048	1.7735	1.81804	1.65671	1.07997	1.2096	1.59914	1.70097	3.05811	3.50702	1.69212	1.68005	1.53376	1.64188	1.50547	1.76776	1.63456	0.818385	1.20037	0.799656	2.91892	1.94394	1.57964	1.31404	2.55396	1.55177	1.9717
		1.17735	0.0460521	0.148699	0.147234	0.178269	0.062628	0.0546729	1.14017	0.0797685	0.121555	0.0563723	0.273962	0.308496	1.59965	1.9029	1.61677	3.14987	1.93337	1.75315	1.79965	1.10581	1.4594	1.73631	1.79258	1.56169	1.01848	1.11226	1.49237	1.55738	2.96972	3.43062	1.60663	1.62979	1.45912	1.59154	1.42728	1.65759	1.56093	0.781337	1.14639	0.725584	2.72167	1.90217	1.45816	1.23737	2.41333	1.45299	1.86196
		1.27975	0.0634419	0.203503	0.114173	0.135755	0.0729662	0.0862187	1.07974	0.0692645	0.15551	0.0726075	0.248598	0.301052	1.51852	1.85426	1.6612	3.08264	1.84037	1.64776	1.76208	1.02534	1.37845	1.64448	1.73324	1.44721	0.942817	1.04906	1.42786	1.49194	2.85646	3.23715	1.52836	1.55453	1.43575	1.56259	1.38347	1.59216	1.5162	0.749576	1.10778	0.684708	2.60039	1.85719	1.38522	1.19826	2.31132	1.42843	1.76077
		1.38215	0.0231898	0.241668	0.115606	0.206653	0.0528815	0.0711972	1.26151	0.052283	0.0811173	0.0765787	0.231871	0.271344	1.41772	1.75431	1.60796	3.02099	1.74757	1.6175	1.72877	0.973365	1.30772	1.48357	1.66056	1.39618	0.913498	0.983629	1.33766	1.43493	2.75999	3.12789	1.47986	1.5241	1.36807	1.45063	1.33038	1.49259	1.47488	0.722161	1.0426	0.66832	2.48516	1.78138	1.35032	1.15723	2.23979	1.32537	1.71566
		1.48455	0.0375833	0.217602	0.0872392	0.17562	0.0285819	0.00506573	1.29266	0.0532927	0.0870877	0.0445906	0.242902	0.281471	1.33491	1.67775	1.58694	2.97046	1.65218	1.49973	1.64375	0.941959	1.24932	1.32843	1.55332	1.32288	0.871522	0.950326	1.32154	1.34433	2.68881	3.03872	1.42885	1.4495	1.32699	1.34821	1.28678	1.39414	1.41769	0.673526	1.05996	0.676961	2.38659	1.74448	1.2802	1.04562	2.07796	1.28447	1.68894
		1.58695	0.0414258	0.204524	0.125436	0.13678	0.0458586	0.0587715	1.30085	0.0308555	0.0220781	0.0380086	0.202502	0.232434	1.28403	1.61533	1.55267	2.89738	1.60483	1.43206	1.56355	0.875889	1.21528	1.23502	1.4718	1.22439	0.838887	0.932661	1.26701	1.23891	2.63354	2.91383	1.35627	1.36961	1.28651	1.2911	1.23382	1.31621	1.36998	0.641281	1.10085	0.657452	2.27176	1.69278	1.23853	0.994225	2.00299	1.25792	1.59352
		1.68935	0.0407696	0.254212	0.107557	0.106587	0.0378337	0.009282	1.23368	0.0844032	0.0988649	0.0506193	0.145633	0.244799	1.23997	1.56802	1.48835	2.81624	1.51476	1.36974	1.49354	0.820341	1.15098	1.17102	1.45329	1.16346	0.8163	0.86464	1.27958	1.17544	2.5743	2.77601	1.29056	1.28417	1.26807	1.20609	1.17494	1.22943	1.36332	0.598073	1.09557	0.653668	2.17277	1.64238	1.18275	0.973673	1.87574	1.20899	1.52098
		1.79175	0.0353748	0.212506	0.132358	0.0563453	0.0623612	0.0588431	1.1271	0.0461767	0.170142	0.0561703	0.0960677	0.187904	1.17843	1.50878	1.41276	2.75797	1.47676	1.31603	1.42715	0.808556	1.13761	1.09893	1.34687	1.0571	0.796388	0.841867	1.22376	1.13258	2.5507	2.69306	1.24703	1.22973	1.24426	1.17089	1.1398	1.139	1.33793	0.52086	1.04608	0.576077	2.09158	1.61173	1.166	0.932201	1.79106	1.10616	1.46121
		1.89415	0.0284115	0.255105	0.142736	0.0923459	0.0846616	0.0842487	0.993828	0.0174597	0.107517	-0.00259047	0.129245	0.148451	1.1491	1.43812	1.3682	2.70716	1.38345	1.25542	1.37955	0.789149	1.07154	1.0559	1.2661	1.0162	0.76616	0.820263	1.20411	1.10461	2.48805	2.62172	1.22006	1.2236	1.21124	1.09386	1.09056	1.07329	1.3196	0.524815	0.994059	0.567745	2.05544	1.5534	1.1311	0.944778	1.75203	1.10343	1.43017
		1.99655	0.0300342	0.275936	0.100659	0.126482	0.0211086	0.0446676	0.878143	0.0353482	0.132195	-0.0342281	0.100307	0.132319	1.1102	1.41516	1.31259	2.64894	1.33175	1.20326	1.29217	0.733381	1.02349	1.02145	1.20775	0.960267	0.743185	0.783902	1.12703	1.06034	2.45072	2.60483	1.1881	1.17416	1.15558	1.05644	1.04659	1.02533	1.30174	0.53078	0.961588	0.539064	1.95082	1.5586	1.15149	0.928389	1.69698	1.08747	1.34062
		2.15015	0.0621923	0.297386	0.102542	0.110219	0.0120429	0.0304518	0.797903	0.027911	0.0503781	0.0229692	0.173834	0.152134	1.04505	1.34328	1.25917	2.60206	1.26398	1.16654	1.23979	0.707388	1.01176	0.991755	1.11056	0.917551	0.722489	0.692916	1.055	1.02555	2.35616	2.60954	1.13765	1.09498	1.1419	0.97379	0.984386	0.966625	1.25543	0.493125	0.869105	0.518254	1.83736	1.52523	1.15561	0.905488	1.56623	1.03011	1.22297
		2.35495	0.0701559	0.257497	0.0916802	0.141559	0.0383477	0.051387	0.838198	0.0444325	0.0526018	0.06815	0.146528	0.117472	0.992375	1.20363	1.17416	2.47189	1.17956	1.14434	1.14048	0.681869	0.948674	0.930553	1.02218	0.797537	0.685125	0.63006	0.926786	0.92047	2.27352	2.53012	1.08828	0.973465	1.07294	0.899967	0.926629	0.893196	1.18815	0.470597	0.780649	0.441725	1.71458	1.49848	1.09796	0.813114	1.45942	0.942188	1.17955
		2.55974	0.0382332	0.208315	0.069418	0.132633	0.0267806	0.0341312	0.96491	0.0126671	0.108692	0.00826605	0.0826735	0.134023	0.952424	1.14495	1.06218	2.36483	1.12121	1.11492	1.05705	0.691584	0.925404	0.871259	0.95711	0.749855	0.651905	0.595391	0.853299	0.880132	2.23923	2.43801	1.0263	0.938496	1.04237	0.824279	0.880924	0.864991	1.0963	0.426543	0.719262	0.404731	1.65207	1.45845	1.1422	0.774281	1.39499	0.87391	1.14104
		2.76454	0.0528961	0.110636	0.083577	0.0995966	0.0528957	0.009277	0.921913	0.0266016	0.139222	0.0602368	0.0735547	0.0910984	0.903685	1.05031	0.960553	2.21815	1.14754	1.02592	0.991802	0.654815	0.927099	0.775786	0.940832	0.717012	0.613816	0.584968	0.774406	0.822934	2.16019	2.32915	0.947873	0.851712	0.968178	0.761121	0.827025	0.833923	1.06911	0.389637	0.705851	0.38799	1.61267	1.4038	1.0694	0.689991	1.33949	0.80256	1.09222
		2.96934	0.0179603	0.0766406	0.0481507	0.122021	0.0397583	0.0372414	0.963927	0.0609972	0.0784748	0.0290228	0.064797	0.0986061	0.876741	0.998536	0.927271	2.11387	1.04021	0.924385	0.977079	0.623766	0.868787	0.690917	0.872664	0.684588	0.58118	0.547778	0.726027	0.781672	2.12551	2.14972	0.856224	0.771988	0.889993	0.698842	0.783295	0.749464	0.994427	0.366211	0.647056	0.38385	1.51183	1.39019	0.997956	0.636255	1.26246	0.803203	1.02475
		3.17414	0.0334462	0.079839	0.0299659	0.0957244	0.0604883	0.019657	0.878964	0.0204803	0.0549261	0.0269162	0.111723	0.0798387	0.832015	0.948888	0.809013	2.04183	0.93666	0.843442	0.952843	0.613947	0.829064	0.6457	0.827582	0.676367	0.523772	0.519342	0.659188	0.715218	2.08743	1.94938	0.827028	0.742491	0.849804	0.655941	0.747819	0.735551	0.975745	0.306252	0.593293	0.362131	1.40089	1.37117	0.908999	0.590206	1.16867	0.756247	0.968163
		3.37894	-0.00200627	0.0698173	0.0418102	0.0252346	-0.00208089	0.0468854	0.771085	0.0189194	0.0211164	0.00878484	-0.0123705	0.13306	0.79317	0.886013	0.755188	1.94872	0.902666	0.815872	0.904573	0.574888	0.767765	0.592661	0.813606	0.570184	0.491339	0.484773	0.642655	0.667762	2.06609	1.85922	0.820912	0.708537	0.830617	0.628978	0.69526	0.70455	0.923349	0.333817	0.574231	0.361293	1.31371	1.31417	0.794598	0.555151	1.05321	0.678042	0.934553
		3.58374	0.0113527	0.0770244	0.0437706	0.0465574	0.0211438	0.0665435	0.732577	0.0189852	0.0468183	0.0132567	0.0663892	0.117347	0.758609	0.825695	0.730827	1.83752	0.84216	0.766787	0.904738	0.540052	0.715934	0.57446	0.801778	0.550812	0.465626	0.473777	0.617762	0.618334	2.03225	1.74851	0.782617	0.688172	0.782882	0.605407	0.666309	0.641772	0.911964	0.326384	0.575045	0.354685	1.22509	1.28674	0.743168	0.528806	0.966742	0.655906	0.887635
		3.78854	0.00409907	0.11162	0.0637681	0.127736	0.0221851	0.0306604	0.636564	0.0107934	0.0762072	0.0446457	0.0778143	0.0535367	0.70249	0.784124	0.690057	1.75192	0.788124	0.780851	0.862883	0.497466	0.657544	0.532746	0.763489	0.495294	0.435373	0.456216	0.605597	0.582659	1.94223	1.60657	0.730209	0.64837	0.735267	0.571161	0.610456	0.586194	0.88254	0.28556	0.520469	0.370629	1.08116	1.26273	0.644748	0.473766	0.938836	0.649636	0.838737
		3.99334	0.0198549	0.092736	0.0540949	0.0537542	0.0313556	0.0149584	0.621285	0.0120021	0.0784929	0.0651876	0.0491735	0.072648	0.647377	0.727658	0.655278	1.69461	0.76052	0.8428	0.794688	0.464665	0.594581	0.507084	0.759504	0.451955	0.442582	0.442479	0.536049	0.595334	1.85272	1.567	0.699329	0.612811	0.708425	0.555411	0.573551	0.574597	0.846949	0.304647	0.49236	0.334141	0.967202	1.24567	0.603478	0.454251	0.913982	0.642289	0.801685
		4.30054	0.0226295	0.0779265	0.0341198	0.0915392	0.00945197	0.0142894	0.642274	0.0315949	0.0299096	0.0478274	0.0136313	0.0410522	0.612497	0.663253	0.664508	1.5842	0.71181	0.766556	0.728458	0.451198	0.5447	0.485557	0.708313	0.426009	0.428398	0.409402	0.48095	0.605631	1.78022	1.5139	0.639912	0.600803	0.659377	0.531451	0.551974	0.536062	0.808169	0.274407	0.470754	0.305328	0.872381	1.23563	0.547525	0.448251	0.877142	0.632441	0.750238
		4.71014	0.00828869	0.0672933	0.0287104	0.0875118	0.00603348	0.00969791	0.48326	0.0308429	0.0567084	0.0686905	0.00264573	0.0885907	0.568503	0.605804	0.587985	1.55755	0.642226	0.648962	0.718427	0.400488	0.516448	0.446945	0.678629	0.393477	0.405747	0.391828	0.474089	0.604023	1.76955	1.489	0.601279	0.559794	0.589106	0.502715	0.495163	0.484078	0.81625	0.274845	0.441537	0.268267	0.860432	1.25624	0.519459	0.413431	0.79453	0.598262	0.713292
		5.11974	0.0141344	0.0719184	0.0163063	0.0767467	0.00491105	0.00214062	0.43078	0.0104512	0.0784356	0.078455	0.0306812	0.049875	0.528956	0.548141	0.50724	1.58165	0.566975	0.56512	0.7182	0.360465	0.459725	0.392889	0.616066	0.296535	0.364702	0.341778	0.413603	0.501737	1.73929	1.41197	0.535282	0.490812	0.555177	0.511178	0.462336	0.420284	0.795478	0.24167	0.372974	0.203966	0.834822	1.23376	0.471105	0.343737	0.752626	0.549182	0.665282
		5.52934	0.00701146	0.129609	0.0285499	0.0716214	0.00763608	0.0237017	0.43309	0.00947159	0.0402434	0.0157234	0.0373031	0.0455452	0.488138	0.521394	0.475289	1.55257	0.606701	0.494239	0.661253	0.361028	0.397395	0.35272	0.564858	0.274563	0.333652	0.313472	0.359666	0.434564	1.67392	1.27093	0.507704	0.460112	0.561302	0.515958	0.452181	0.440897	0.76158	0.225329	0.321302	0.204031	0.884932	1.22445	0.391901	0.337467	0.724737	0.49826	0.570046
		5.93894	0.0421148	0.0737828	0.0201657	0.0340095	0.0350293	0.00559474	0.436508	0.01146	0.0480867	-0.00628766	0.0590294	0.0749418	0.487158	0.484715	0.446987	1.468	0.57774	0.417977	0.578375	0.34169	0.366714	0.313016	0.538673	0.346234	0.317285	0.31676	0.319438	0.36432	1.59655	1.10158	0.448609	0.415045	0.56477	0.500585	0.429714	0.420652	0.718706	0.232082	0.294703	0.172711	0.912645	1.19454	0.383493	0.32617	0.784946	0.438702	0.528145
		6.34854	0.0234454	0.0913999	0.0375667	0.0408238	-0.00367279	0.0431315	0.319893	0.0147506	0.0358018	0.00172744	0.0270424	0.053863	0.464894	0.462925	0.423109	1.36922	0.539695	0.369621	0.511449	0.291104	0.380521	0.279139	0.505487	0.353939	0.26948	0.293224	0.298182	0.31728	1.49121	1.06815	0.383102	0.396131	0.517906	0.43994	0.388292	0.40495	0.68791	0.215218	0.31311	0.162241	0.884878	1.1604	0.375243	0.315947	0.752045	0.451761	0.506677
		6.75814	0.0367843	0.0735516	0.0181299	0.0238481	0.0289608	-0.00233123	0.28951	0.0207049	0.0208108	-0.0275203	-0.0237389	0.0401986	0.435447	0.417437	0.413556	1.34624	0.451037	0.346745	0.482678	0.273477	0.34829	0.253927	0.480699	0.320545	0.212324	0.281412	0.280578	0.313428	1.44978	1.11283	0.359656	0.366541	0.465444	0.390681	0.363957	0.392087	0.679322	0.199151	0.293406	0.19128	0.940659	1.1353	0.353307	0.284127	0.719031	0.38595	0.526412
		7.16774	0.0402856	0.0497432	0.0160748	-0.00274572	0.028849	-0.00136505	0.28667	0.0139931	0.0101189	-0.00174055	0.011871	0.0221622	0.402872	0.3798	0.363838	1.34661	0.415511	0.346405	0.466173	0.237609	0.330752	0.270826	0.470375	0.275694	0.208573	0.275686	0.261987	0.302135	1.35424	1.24832	0.365283	0.343233	0.425654	0.360049	0.351001	0.341276	0.644458	0.192014	0.283719	0.194164	0.967776	1.15256	0.336753	0.291819	0.718772	0.333643	0.513214
		7.57733	0.00673256	0.0563568	0.0191253	0.070857	0.00840795	0.0027913	0.214682	0.0105404	0.0365019	0.011267	0.0285844	0.0528846	0.369619	0.355747	0.35455	1.30794	0.379615	0.32029	0.434134	0.20993	0.300553	0.249064	0.444438	0.204426	0.203527	0.260017	0.246571	0.277519	1.30083	1.30567	0.362919	0.354108	0.40673	0.339525	0.295941	0.310247	0.65377	0.169419	0.253942	0.149011	1.01907	1.12779	0.333665	0.261989	0.691487	0.30453	0.46819
		7.98693	0.0305753	0.0695711	0.0175609	0.064719	0.0166806	-0.007208	0.16232	0.0066225	0.0110819	0.000138966	0.0037475	0.0557298	0.351363	0.340957	0.32779	1.18904	0.352931	0.32482	0.396031	0.204196	0.281131	0.224169	0.400556	0.141708	0.187544	0.225115	0.227717	0.26903	1.23668	1.28151	0.327159	0.362823	0.399289	0.325745	0.285813	0.277616	0.630894	0.156879	0.252731	0.127275	0.986789	1.10132	0.295511	0.235976	0.626698	0.305968	0.411198
		8.60133	0.0112674	0.0798319	0.0142367	0.0504	0.0171633	0.0172286	0.217556	0.00276623	0.00632866	0.0383634	0.0171015	0.0399256	0.313	0.313302	0.286871	1.08892	0.333522	0.317865	0.382381	0.198041	0.263014	0.200371	0.392845	0.104501	0.178048	0.193914	0.212319	0.252364	1.27007	1.1066	0.292244	0.299987	0.363333	0.280607	0.281369	0.239656	0.609753	0.132225	0.222972	0.100685	0.891433	1.07239	0.314944	0.195015	0.576586	0.302024	0.39984
		9.42053	0.00350297	0.0597016	0.0174133	0.0024495	0.0178279	0.0181491	0.154095	-0.00567892	0.0446491	0.00618384	0.0176995	0.0558084	0.30276	0.288364	0.294472	0.996712	0.279489	0.320546	0.349394	0.178866	0.263584	0.180511	0.348264	0.0332868	0.171331	0.166883	0.202902	0.246486	1.21834	0.891211	0.280905	0.22509	0.322308	0.241395	0.265444	0.206276	0.619478	0.121066	0.218694	0.0826944	0.701696	0.998231	0.332176	0.160844	0.427071	0.269912	0.361183
		10.2397	0.0127745	0.0482163	0.0235428	0.00055357	0.00750834	0.004251	0.153961	0.00618355	0.0275455	-0.00275318	0.0233983	0.0383822	0.287716	0.228934	0.27108	0.922306	0.28335	0.313159	0.330252	0.145341	0.224003	0.154944	0.328614	0.00797569	0.160739	0.154928	0.181424	0.223932	1.0892	0.852705	0.281504	0.196193	0.298674	0.226714	0.221254	0.171919	0.590445	0.10991	0.160606	0.0778438	0.587611	0.980103	0.308226	0.134869	0.369332	0.243093	0.340416
		11.0589	-0.00219308	0.136326	0.00646035	0.0233698	0.00641988	0.0122284	0.128491	0.0180265	0.0285671	0.0169536	-0.0130291	0.0461055	0.25927	0.210045	0.255702	0.930281	0.286925	0.349112	0.304171	0.123874	0.187089	0.150519	0.289668	0.0163138	0.151865	0.140034	0.206171	0.177689	0.96974	0.683656	0.266317	0.162018	0.23407	0.200292	0.187673	0.153794	0.542184	0.111947	0.176193	0.0666374	0.575178	0.969862	0.263843	0.119579	0.336537	0.206106	0.343869
		11.8781	0.0114104	0.171566	-0.0105082	0.027867	0.0140695	0.00260117	0.101138	-0.00553815	0.00609359	-0.00830188	0.013347	0.0356729	0.255059	0.220335	0.244446	0.940751	0.300064	0.343036	0.280469	0.11536	0.16172	0.14404	0.274289	0.030908	0.138632	0.13941	0.172688	0.174298	0.854457	0.569523	0.215105	0.171826	0.21439	0.218367	0.177839	0.139975	0.521628	0.105101	0.184269	0.063914	0.513755	0.942903	0.262676	0.102077	0.331282	0.195174	0.312179
		12.6973	0.0100857	0.0669751	0.0160484	0.0460621	0.012382	0.00110499	0.0887436	0.00966654	0.0651444	-0.0071893	-0.00505339	0.015657	0.253157	0.195643	0.229042	0.911419	0.245966	0.310211	0.247797	0.108114	0.159405	0.134918	0.261659	0.0419855	0.139686	0.168345	0.156911	0.174365	0.756888	0.440484	0.187767	0.174776	0.192447	0.174541	0.156131	0.125709	0.482634	0.127535	0.160825	0.0680878	0.430878	0.940231	0.269627	0.0872779	0.3334	0.186746	0.30501
		13.5165	0.0107764	0.127469	0.0177352	0.0309698	0.00360219	0.00323964	0.0970299	0.00710854	0.0461747	0.0219073	0.0185294	0.0385722	0.249895	0.17333	0.197415	0.928322	0.215746	0.285	0.231144	0.112122	0.169932	0.163628	0.228704	0.0354529	0.106299	0.168859	0.153269	0.134161	0.711512	0.316923	0.151765	0.173808	0.213267	0.164429	0.13269	0.102991	0.474822	0.115034	0.140128	0.0616999	0.39344	0.945091	0.284798	0.0767335	0.280649	0.173739	0.295756
		14.3357	0.00834467	0.0805293	0.0158056	0.00080833	-0.0117229	0.0178849	0.0720251	0.00229299	0.0295889	0.019252	0.0208526	0.0308679	0.263123	0.174825	0.176012	0.939459	0.234798	0.257435	0.220166	0.114474	0.155877	0.19909	0.217541	0.0157763	0.11061	0.129697	0.175794	0.117387	0.629341	0.357002	0.1441	0.150693	0.201746	0.153107	0.115724	0.086311	0.448754	0.0847088	0.106405	0.0452979	0.396941	0.907043	0.293607	0.0626133	0.221736	0.199511	0.272816
		15.1549	0.00382465	0.0126383	0.015921	0.00917458	0.00245588	0.0030777	0.0758376	0.00449833	0.0221998	-0.00135208	0.0429301	0.00585031	0.251165	0.154583	0.171996	0.912983	0.238583	0.234848	0.172931	0.116686	0.149806	0.164624	0.208169	-0.0477033	0.115501	0.129406	0.194969	0.103183	0.560026	0.304715	0.13771	0.156728	0.187438	0.138472	0.0903789	0.0799258	0.409958	0.083901	0.0890819	0.0362201	0.348268	0.904468	0.186617	0.0453494	0.223208	0.190526	0.274795
		15.9741	0.00325392	0.0384117	0.0119865	0.0200688	-0.000821531	0.0127906	0.0795348	0.0117357	0.0118607	-0.00128227	0.0231989	0.026515	0.24652	0.14406	0.181893	0.882346	0.212744	0.242403	0.170281	0.120382	0.14246	0.17623	0.191571	-0.082226	0.0976222	0.126988	0.171286	0.090899	0.554204	0.228893	0.122388	0.159267	0.182125	0.120383	0.088349	0.0629267	0.409457	0.0805946	0.0842628	0.0434092	0.315253	0.922121	0.205669	0.0593403	0.197593	0.212716	0.25585
		17.2029	0.0245242	0.00844513	0.00998138	0.0198619	0.00846868	0.00871968	0.0731082	-0.00371368	0.0182922	-0.00972153	0.00788385	0.0125518	0.232402	0.132544	0.122949	0.837121	0.186425	0.201325	0.128259	0.124936	0.149016	0.199685	0.193926	-0.136026	0.075633	0.103086	0.147452	0.0923076	0.457525	0.218602	0.109781	0.172774	0.175056	0.117857	0.0920361	0.0541057	0.388205	0.0839352	0.0799381	0.0338425	0.318732	0.865581	0.264167	0.0452664	0.157909	0.207694	0.26947
		18.8413	0.00201459	0.00545906	-0.0174004	0.0239712	-0.00346048	0.00480098	0.0768667	-0.00785842	0.0136915	-0.016391	-0.00437375	0.0340978	0.18257	0.149495	0.0710633	0.699483	0.121192	0.144235	0.0862307	0.15401	0.119495	0.217595	0.203929	-0.169532	0.0691185	0.0814123	0.13151	0.0859549	0.346083	0.173176	0.0874386	0.184873	0.147587	0.107342	0.0653975	0.073561	0.355911	0.0470566	0.0750428	0.0378283	0.392675	0.823582	0.205482	0.0436028	0.161221	0.193752	0.244627
		20.4797	0.0098257	-0.00218353	0.00324778	0.00305115	0.00492121	0.0192836	0.0673761	0.00435625	0.0235615	-0.00430113	0.0178207	0.0612613	0.162465	0.210814	0.0822306	0.615131	0.110973	0.114754	0.0843929	0.128755	0.15225	0.192772	0.179051	-0.168353	0.0521391	0.0638577	0.135954	0.0937536	0.280586	0.133541	0.0577806	0.15013	0.178688	0.0911881	0.086305	0.0579053	0.32619	0.0531823	0.0702762	0.0236716	0.383821	0.80371	0.187908	0.0583385	0.149742	0.180952	0.25619
		22.1181	0.00785589	0.0157655	0.0165133	0.00938622	0.00295065	0.00356403	0.0730876	0.00361556	0.0181132	-0.00938397	0.0153418	0.0575298	0.149849	0.169726	0.0570857	0.501725	0.102077	0.104034	0.0815141	0.152308	0.101453	0.129175	0.176986	-0.203318	0.0307816	0.0939888	0.131492	0.095449	0.225065	0.087975	0.0619321	0.157636	0.180232	0.0631516	0.0663374	0.0989996	0.30844	0.0317713	0.0610466	0.0422996	0.302045	0.775744	0.166959	0.0630539	0.10507	0.129769	0.219655
		23.7565	0.0111413	0.0157738	0.0174322	0.0199568	-0.00296368	0.000857284	0.0716194	0.00831468	0.00899974	-0.0115264	-0.000619534	0.0368151	0.151043	0.186891	0.0592628	0.433707	0.144376	0.104082	0.114824	0.134503	0.130108	0.121363	0.15497	-0.211024	0.0147184	0.0631656	0.0801797	0.0995086	0.165623	0.128781	0.0637512	0.117281	0.187988	0.0595019	0.0586388	0.142287	0.289526	0.0294695	0.0443239	0.0173047	0.206187	0.752349	0.156778	0.0450604	0.102823	0.131944	0.201614
		25.3949	0.00137881	0.0140676	0.0123024	-0.0128981	0.00207113	0.010488	0.0638549	0.00245517	0.00678738	-0.0148916	0.00847462	0.00797267	0.137932	0.164065	0.0646226	0.282679	0.110733	0.106842	0.102142	0.0777839	0.0997078	0.100167	0.133719	-0.192453	0.0294628	0.0606765	0.0888005	0.0872037	0.184344	0.141388	0.0653803	0.111479	0.157448	0.0513715	0.0375926	0.124405	0.26718	0.0369263	0.0291162	0.00544691	0.213685	0.724259	0.151335	0.0166425	0.138766	0.170961	0.187708
		27.0333	-0.00716038	0.0107784	0.0143211	-0.000919251	-0.00171907	0.00202706	0.0876075	0.00274347	0.00777576	0.00318923	0.0247525	0.0261201	0.14676	0.16761	0.0674835	0.238479	0.0948674	0.110995	0.0765934	0.0997875	0.0662125	0.137446	0.157798	-0.188307	0.0339533	0.0649341	0.0875078	0.0499552	0.166617	0.204148	0.083285	0.153215	0.154745	0.0566562	0.0321902	0.0866347	0.233423	0.0272007	0.0145426	0.00274569	0.196493	0.704725	0.155576	0.0225186	0.1144	0.153895	0.176104
		28.6717	-0.0112814	0.0116624	0.00280403	-0.000223979	-0.000297758	-0.00726807	0.137675	0.00546247	0.00702221	0.0145334	0.005828	0.0342158	0.124576	0.211848	0.0756765	0.260238	0.0900737	0.108813	0.0872749	0.0853239	0.0631733	0.197464	0.124733	-0.149761	0.0305873	0.0545958	0.0644757	0.0783486	0.137565	0.253721	0.0949789	0.135957	0.132832	0.0349962	0.034006	0.0475963	0.21329	0.0290984	0.0287871	-0.00423891	0.154593	0.716557	0.151719	0.0353578	0.0883917	0.124304	0.202084
		30.3101	-0.0027656	0.0116204	-0.00327183	-0.00180264	-0.00472498	0.00957723	0.16414	0.00091026	0.00498849	0.00928388	0.00507042	0.0246313	0.113525	0.198682	0.0570109	0.215947	0.0688826	0.0913276	0.0997436	0.0832176	0.0888911	0.194513	0.143389	-0.135969	0.0342169	0.0739133	0.038923	0.111744	0.14514	0.304559	0.15488	0.123018	0.075135	0.0365201	0.0490384	0.0357919	0.194766	0.0438507	0.0276545	0.00429984	0.157919	0.700264	0.15617	0.0338654	0.130054	0.113492	0.20898
		31.9485	0.00547678	0.0104974	-0.00886217	0.0155522	-0.00460516	0.0125989	0.179211	0.00127807	-0.00435807	0.00894814	0.0102938	0.0131236	0.099883	0.215786	0.081287	0.208455	0.0737188	0.0543407	0.0727009	0.0812777	0.0846285	0.179867	0.14888	-0.13118	0.0308088	0.0375685	0.0309204	0.0770926	0.138467	0.369186	0.148782	0.0869297	0.0458924	0.0701807	0.0197172	0.0485486	0.169515	0.0346932	0.0377313	0.00167154	0.109563	0.695941	0.108663	0.0204511	0.14379	0.0964374	0.214801
		34.4061	0.00486248	0.0127503	-0.0101155	0.00253056	0.00817542	0.00600301	0.222655	0.00420639	0.0029696	0.00884184	0.00391032	0.00505946	0.102405	0.17258	0.077731	0.151547	0.0698526	0.0862149	0.0716859	0.0721776	0.0304173	0.119176	0.109995	-0.122708	0.037075	0.0407707	0.0231595	0.071289	0.142515	0.375876	0.174158	0.0630318	0.044821	0.0863648	0.0328833	0.0439189	0.138752	0.0266198	0.0196476	0.00564704	0.16158	0.672535	0.122963	0.0501452	0.115002	0.113647	0.21716
		37.6829	-0.00341281	-0.00234294	0.00642748	-0.00544576	0.00520911	0.00236458	0.140115	-0.00335105	0.00492014	-0.000722633	0.010856	0.00669438	0.121849	0.0875185	0.0542356	0.118787	0.0645106	0.063963	0.0739838	0.0611684	0.0557591	0.0817143	0.0686997	-0.186831	0.0432778	0.0182303	0.0260936	0.0500224	0.167911	0.594586	0.19588	0.0322962	0.0479843	0.13252	0.0189297	0.0218273	0.121704	0.0346371	0.00749719	0.00846272	0.0912643	0.666043	0.100994	0.0478754	0.0787392	0.119309	0.163277
		40.9597	0.00318302	-0.00465768	0.00908087	0.00199809	0.0094395	0.0009089	0.0958974	-0.000367219	0.00730961	-0.00639342	0.000580989	0.0133341	0.109654	0.114513	0.0446983	0.0617151	0.0247331	0.0396791	0.0838212	0.0382327	0.0383601	0.0868374	0.0724957	-0.209864	0.0610409	0.00498985	0.0163903	0.048609	0.112577	0.592628	0.209696	0.0267516	0.040256	0.0735253	0.0171832	0.0398412	0.103793	0.0412622	0.0141107	0.0109171	0.0536312	0.627669	0.158816	0.0754212	0.0527758	0.105165	0.20055
		44.2365	0.0133857	-0.00355437	0.0181701	0.00586254	0.000293431	0.00422783	0.0788343	-0.0022471	0.00228844	0.00955856	0.00214987	-0.00872164	0.0712017	0.116027	0.0815972	0.0497004	0.00304326	0.0654148	0.0673338	0.0383458	0.0339279	0.0705223	0.0766636	-0.216795	0.0321591	0.00114514	0.00404447	0.0280162	0.109071	0.243264	0.134676	0.033225	0.038696	0.0661535	0.00120842	0.0124091	0.0944182	0.0126798	0.0137049	0.00860538	0.0516226	0.59149	0.205587	0.0423898	0.0723204	0.09033	0.168173
		47.5133	0.00251127	0.0217962	0.00275876	0.00746912	0.00293683	0.0152174	0.0666946	0.00120387	0.00102231	-0.00652306	0.000101476	0.0145344	0.0425635	0.0574469	0.0983233	0.057146	0.00833984	0.0890199	0.0717307	0.0133472	0.0161968	0.0742598	0.0697965	-0.241238	0.0466829	-0.00962541	-0.00254282	0.0428038	0.0824903	0.221	0.0608944	0.0190944	0.0488712	0.0293011	0.028571	0.0114594	0.0763624	0.0146538	0.0187087	0.0163777	0.0448527	0.575242	0.124781	0.036907	0.0721664	0.119691	0.151214
		50.79	-0.0118233	0.0138506	0.00626098	-0.00609356	-0.00357014	-0.00114222	0.107298	0.00914216	0.00756061	-0.00658276	0.0156268	0.00333217	0.0348999	0.0648331	0.037711	0.0804965	0.0410746	0.134917	0.0697051	0.0243203	0.00457638	0.0816116	0.0419479	-0.219754	0.0465746	-0.00781388	0.016824	0.0351111	0.0831247	0.156015	0.033035	0.0158726	0.0382776	0.030705	0.0442329	0.00455874	0.0676789	0.0198815	0.0267912	0.0274584	0.0724326	0.558508	0.0888639	0.0233976	0.096579	0.0823288	0.161631
		54.0668	0.0123612	0.00453251	0.00770501	0.00911409	0.000612029	-0.000990741	0.10226	-9.62212e-05	0.00442217	0.0118673	0.00305982	0.0136063	0.049051	0.0720097	0.0698787	0.136945	0.029261	0.0836854	0.0977306	0.0246118	0.0232613	0.107165	0.0469483	-0.204569	0.0352695	0.00920936	0.0150472	0.0319701	0.120031	0.0465048	0.0221589	0.046322	0.034026	0.0109464	0.0235095	0.0101136	0.0647046	0.0230849	0.00744245	0.0118746	0.0760427	0.550764	0.0341636	0.016836	0.0971236	0.0902955	0.180444
		57.3436	0.00265498	0.00806099	0.00518025	0.00386932	0.00269568	0.00229595	0.089063	0.00791449	0.00614463	0.0115309	-0.0100126	0.0101325	0.0600328	0.0425338	0.0683552	0.123809	0.0398659	0.027635	0.0751151	0.0172126	0.0618735	0.0896762	0.0458517	-0.219308	0.020296	0.007375	0.0254329	0.0437093	0.167413	0.042766	0.0349376	0.0272953	0.0210072	0.0243269	0.0474021	-0.0153301	0.0603865	0.0236642	0.0162644	0.0292846	0.00209517	0.547638	0.0172265	0.00764069	0.0794412	0.0903432	0.176039
		60.6204	-0.00390558	-0.00104162	-0.000693421	0.00924853	0.00869173	0.00429863	0.100983	0.00632872	0.00950256	0.00888987	0.00793505	0.00277958	0.0530865	0.0307131	0.0790518	0.120156	0.0480995	0.0564978	0.0429083	0.0255817	0.0478667	0.0515052	0.0541349	-0.233496	0.00695966	0.0193903	0.00957591	0.035198	0.142807	0.0031196	0.0414923	0.037461	0.0139919	0.0106426	0.0632601	-0.023935	0.0627405	0.0270888	0.0159948	0.0383325	0.00295595	0.563218	0.0280918	-0.0110409	0.0394692	0.0441418	0.143356
		63.8972	-0.00562889	0.0234024	-0.010544	-0.00817334	0.00408905	-0.00397882	0.0762837	0.00581012	0.0103033	-0.016504	0.00349451	0.0200129	0.0465358	0.0506565	0.0540104	0.163508	0.0527966	0.0583575	0.0256778	0.0134819	0.00798214	0.0493824	0.0781291	-0.239556	0.0179622	0.0234686	0.00667768	0.010029	0.112763	0.00954589	0.0433616	0.0821437	0.00684846	-0.00300453	0.0229362	0.000684573	0.0587454	0.0211247	0.00748959	0.0319978	-0.001408	0.568666	0.0306725	0.00171324	0.0633882	0.0841411	0.104698
		68.8124	-0.00927479	0.00961971	-0.00305673	-0.00122198	0.000455505	0.00129989	0.0769163	0.00211037	-0.00183497	0.00135399	0.00572532	0.0267076	0.033646	0.0705299	0.0494493	0.149615	0.0419585	0.0204543	0.0497085	0.0356009	-0.00656866	0.0247622	0.0732296	-0.23888	0.0245275	0.0163905	0.0234001	-0.00568709	0.106966	0.0345635	0.0385916	0.0411191	0.0225013	-0.00255163	0.0328421	-0.0117934	0.0340241	0.000893225	0.0166791	0.0159421	0.022905	0.587663	0.0273028	0.0072014	0.0364394	0.0733288	0.11544
		75.366	-0.0063696	0.00518321	-0.00600343	0.00397969	0.00128793	0.00147492	0.0916028	-0.00411435	0.00741044	-0.00160642	0.00202896	0.0110589	0.0117577	0.0436323	0.0131919	0.13576	0.0751667	0.049658	0.0327872	0.0353565	-0.00855368	0.0185897	0.0714931	-0.272721	0.00185347	0.0198481	0.029257	0.00565263	0.19089	0.044373	0.0391633	-0.0108912	0.03386	-0.00092587	0.0501417	0.0263733	0.0393123	0.00785124	0.00170694	0.00566523	0.0160769	0.596067	0.0567434	0.00615908	0.00736371	0.0878363	0.114544
		81.9196	-0.00483957	0.0078393	0.00573395	0.0082985	0.00392881	0.0016927	0.0886619	0.00421387	0.0137098	0.00297452	-0.00511858	0.0148775	0.0393964	0.0108812	-0.00924996	0.148159	0.0569107	0.0675745	0.0476346	0.0220473	-0.0214895	0.0771713	0.024573	-0.238826	0.0049634	0.0258938	0.026168	0.0209988	0.0909294	0.0157979	0.0219266	0.0234946	0.0373754	0.0779432	0.064886	0.0235406	0.0336129	0.0129978	-0.00679037	0.0105548	0.0143499	0.613366	0.0369938	0.000968543	0.0443678	0.0247348	0.116929
		88.4732	-0.003434	0.0102511	0.00440608	0.000191555	0.00718193	-0.00133588	0.0483818	0.00145111	0.0126397	-0.00157304	0.00339021	0.0315287	0.0467316	0.0141942	0.00738052	0.188914	0.0345014	0.0228928	0.0525241	0.0262593	-0.0222101	0.0552273	0.0343728	-0.260882	0.0193274	0.0136345	0.0126387	0.00484748	0.029258	0.0156188	0.0266093	0.0402338	0.018352	0.0604758	0.0598299	0.00627034	0.025756	-0.0115279	0.00370853	-0.00026785	0.00317179	0.638151	0.0330916	-0.013791	0.0558884	0.0157546	0.0904574
		95.0268	0.00354857	0.00575991	0.00541939	-0.00513239	0.00742947	-0.000974706	0.0338836	-0.000767727	0.00700197	0.0107754	0.00926149	0.0121547	0.0368874	0.0329356	0.0104662	0.178006	0.0430878	0.0313306	0.0509082	0.0230992	-0.00355362	0.0172957	0.0208778	-0.275209	0.0158216	0.00210923	0.00985992	0.0280031	-0.00263473	-0.00384723	0.0255371	0.0817566	0.0317745	0.0108875	0.0254879	0.021944	0.0284511	-0.000712115	0.0118795	0.00379178	-0.0053151	0.633659	0.0278136	-0.0266737	0.0626876	0.0660392	0.153807
		101.58	0.00187244	-0.00390005	0.000799	-0.00217917	0.00171401	0.00282985	0.0143549	-0.00452158	-0.00167187	-0.000490961	0.00765548	-0.000658776	0.0173607	0.0346547	-0.00441072	0.0929779	0.0672072	-0.00328368	0.0471234	0.0152719	-0.0172125	0.0149661	0.0414967	-0.237547	0.0118008	0.000626236	0.0107616	0.0119895	0.0389369	-0.00519599	0.0313304	0.0288976	0.0814193	-2.18593e-05	0.00026182	0.0522918	0.0145061	0.00842442	-0.000996928	0.00298614	-0.0169008	0.623104	0.0158424	-0.015635	0.0455246	0.03129	0.115959
		108.134	-0.00444029	-0.00872774	-0.00603399	-0.00455083	0.00325778	0.00325435	0.0361687	0.0040239	0.00371478	-0.000703441	0.00142799	-0.00391217	0.0022531	0.00959452	0.0552018	0.0685845	0.000661286	0.0227149	-0.00122225	0.021307	-0.0242624	0.0227068	0.0182846	-0.212116	-0.00807782	-0.000823511	-0.00116138	0.0144779	-0.00529095	-0.0027931	0.0170972	0.0571562	0.0337841	-0.00880369	-0.00936245	0.0515118	0.0271001	-0.00800354	-0.00620945	-0.000942856	0.0198374	0.571317	-0.0220429	-0.00566735	0.0630505	0.00637559	0.114255
		114.688	-0.00172662	-0.00878218	-0.0121329	-0.00202851	-0.00316523	0.000457297	0.0211486	0.00319828	0.00264398	-0.00863849	0.00183207	0.00642672	0.0270884	0.000716641	0.0534353	0.0348245	0.00973075	0.0358988	0.00274231	0.0210552	-0.00896664	0.0190201	0.0256375	-0.224822	-0.00750991	-0.0192454	-0.00554342	-0.00157486	-0.0278954	-0.0110601	0.0232744	0.0351781	0.0110782	-0.00817477	0.00521795	-0.017066	0.0338497	-0.0175544	0.00793101	-0.00373052	0.00896367	0.514232	-0.0158908	-0.0124363	0.0105476	0.00724389	0.118357
		121.241	-0.000817093	-0.00471547	-0.0120556	0.00219636	0.000579995	0.00166047	0.0260141	-0.00613704	-0.00563405	0.00389224	0.00245054	0.0119787	0.0296847	0.00887214	0.0249104	0.0237576	0.0208432	0.0308725	0.0242764	0.00657113	0.00757044	0.0370011	0.0295619	-0.231197	-0.009564	-0.013891	-0.0023827	-0.00555202	-0.0374644	-0.0259965	0.01685	0.0148545	0.0156549	0.00924772	0.0131533	0.0114426	0.0505791	-0.0177883	0.00913801	0.0123931	-0.0158251	0.459212	0.00110107	-0.000251215	0.0040263	0.0105317	0.0710063
		127.795	-0.000830129	-0.00578708	-0.00946613	-0.00319524	0.000710293	0.00293969	0.0120451	-0.00171413	0.000289041	-0.00284495	0.0107036	0.00345356	0.00782386	0.00908534	0.0154069	0.0263809	0.0149515	0.0658764	0.00850158	0.0182522	0.010814	0.0602366	0.0370935	-0.244083	-0.00117668	-0.0107665	-0.00032211	0.0461816	-0.0092883	-0.0484345	0.0187763	0.00922818	0.0225799	0.0228892	0.00811555	0.0933503	0.0235905	-0.00637606	0.0162533	0.0179194	0.0128436	0.440043	0.0435352	-0.013043	0.0882352	0.0262211	0.118373
		137.625	-0.00265765	0.010964	-0.00315857	0.00546151	0.000196235	0.00542293	0.0701043	-0.00042533	-0.00176717	0.00323645	0.00491653	0.000416362	0.0351331	0.00678735	0.0134686	0.101634	0.00618821	0.0240857	0.0134135	0.00984075	0.00836082	0.0370157	0.018323	-0.233437	0.00114587	0.0119109	-0.0184615	0.0633411	-0.00157584	-0.0180029	0.060915	0.00995453	-0.00146712	-0.00281074	0.00679649	0.00810179	0.0285155	-0.00804697	-0.00476593	0.000816347	0.0086026	0.38268	0.0137678	-0.00991595	0.218948	0.00874018	0.10835
		150.732	0.00181098	0.00663754	-0.00265263	-0.00118365	-0.000476796	0.00289484	0.0384072	4.90182e-05	0.0054063	-0.000234099	0.000441151	-0.00324781	0.0578839	-0.000713796	0.0271299	0.0875609	-0.0190921	0.00942831	-0.00292444	0.0257138	-0.00074668	0.0369647	0.0237888	-0.216715	-0.0258023	-0.000446711	-0.00631239	0.041775	0.0021702	0.0121956	0.0480963	0.0143135	0.00292344	0.0151187	0.00197447	-0.000694859	0.0254963	-0.00380731	-0.00750699	0.00431917	0.0148553	0.316943	0.0597556	0.000202229	0.183009	0.0165846	0.113788
		163.839	0.000354626	0.00322904	-0.00167028	-0.00302172	0.00169752	0.00149335	0.0593977	-0.00282956	0.00154157	-0.00157229	-0.000478469	-0.00352739	0.0392468	0.0154501	0.0523071	0.0742002	-0.0106571	-0.00194081	0.0248938	0.00801751	-0.00752885	0.045748	0.0168757	-0.258023	-0.00412315	-0.000161545	-0.00778714	0.0413599	0.0158622	-0.00904897	0.0657452	0.0144566	-0.00322235	0.000198104	-0.00526991	-0.00714737	0.0212465	-0.00609468	0.0150302	0.00957943	0.0222016	0.328796	0.0338283	0.0133087	0.0421025	0.0114789	0.0766651
		176.947	-0.00432308	0.00362934	-0.000673535	0.00453647	-0.000961481	-0.000955386	0.02363	-0.00123252	0.00428932	0.00281129	-0.00285949	-0.00339238	0.0328548	-0.00925618	0.00602727	0.0486221	-0.0244066	0.0107288	0.00580603	0.0104138	-0.0113543	0.0646889	0.00660556	-0.243701	-0.00956187	0.00714344	0.0067501	0.0212816	-0.0239318	-0.0416293	0.0972264	0.0180749	-0.0162206	-0.00752252	-0.0178836	-0.000181244	0.037733	-0.0175673	-0.0251021	-0.00225692	0.0348158	0.339865	0.050933	0.00288627	0.00626777	0.0147272	0.0787923
		190.054	-0.00522062	0.0138448	3.94265e-05	0.00694032	0.00274889	-0.00379596	0.0284518	-0.00290737	-0.00644446	0.00919629	-0.00769069	-0.00165994	0.0172824	-0.00312561	0.00410347	0.0108288	-0.00821606	-0.0232482	-0.00589623	0.00847971	-0.0129534	0.0302041	-0.0221403	-0.257831	-0.00158048	-0.00667074	0.00547786	0.0184491	-0.00540735	-0.0305427	0.0507394	0.0116474	-0.021406	0.00728142	0.0161469	0.0169166	0.0363978	-0.0234253	-0.0174121	-0.00514677	0.0675049	0.311324	0.0339628	0.0116618	0.00753432	-0.0189806	0.0471222
		203.161	-0.00103337	0.00266476	-0.00611564	0.0020995	0.00245696	-0.000978332	0.0161537	0.00237482	0.00100124	-0.00442851	-0.00200845	-0.00111848	0.0186361	-0.00721877	0.0239243	-0.0110873	0.00581351	-0.0176758	0.00385364	0.0125405	-0.0184215	0.0302405	-0.0016074	-0.234273	0.0110796	-0.0056922	0.000218399	-0.000469575	-0.0287607	-0.0219907	0.0170931	0.0212603	-0.0107769	-0.0109372	0.0318619	0.00861138	0.024734	-0.00455894	-0.0152019	-0.00692095	0.0158181	0.291923	0.0249338	-0.0158284	0.0403986	-0.0206817	0.0656053
		216.268	-0.000556621	0.00771473	0.00529914	-0.000553427	0.00258619	-0.000751958	0.00822694	-0.00305326	0.00744676	0.00441725	-0.00116266	0.00202023	-0.0056545	-0.0122275	0.0236896	-0.0332522	-0.00898411	0.00134453	-0.00209501	0.0149491	-0.0272886	0.0087797	-0.00946078	-0.210136	-0.0025859	-0.00377861	0.0176096	0.00358804	-0.0183391	-0.0326296	0.0284548	0.00312254	-0.00937341	-0.0208808	0.0156407	0.00167117	0.026189	-0.00720555	0.0110084	0.0103131	-0.00686772	0.282256	0.00355209	0.0160458	0.0281858	-0.0109801	0.0533633
		229.375	-0.00296648	0.0381171	0.00451333	-0.00309516	-6.04373e-05	0.000948766	0.0218392	0.000635725	-0.00139257	-0.00297506	-0.0051515	-0.00435629	-0.0004431	-0.00825274	0.0180271	0.0421694	-0.00822149	0.00823937	0.00713162	0.017685	-0.0309206	0.0101075	-0.0133875	-0.249949	-0.00586415	-0.0195996	0.00129791	0.0127831	0.0434081	-0.0333728	0.0474348	-0.00878533	0.00225447	0.0103313	0.00314168	0.018504	0.0168049	0.00993344	-0.00124621	0.00932615	0.0238993	0.249193	-0.00372503	0.0115453	-0.00298335	0.0291734	0.0305001
		242.482	0.000864333	0.0254794	0.00104416	-0.00517623	0.00778092	-0.00143122	0.0201122	-0.000937809	0.0146153	0.0019166	-0.00327312	0.000178341	-0.00248762	-0.0197247	0.0266079	0.174886	-0.000606648	-5.74115e-06	0.011536	0.0241385	-0.00368971	-0.00823288	-0.0267613	-0.261032	0.0201185	-0.0183716	-0.00522497	0.003191	0.00488521	0.00244252	0.0080127	-0.00223485	-0.0345447	-0.0366314	-0.000976546	0.0166204	0.00349502	-0.0112959	-0.0132673	0.00332763	0.00457186	0.22333	0.00736231	0.00434071	-0.00985708	0.0136516	0.0248787
		255.59	-0.000149147	-0.000168446	-0.00235963	-0.00617052	0.00484216	0.00104528	0.0189072	-0.0030515	0.00654551	-0.00695003	-0.0010475	-0.011323	0.00707117	0.0320926	0.0511274	0.34841	0.00112401	0.0100642	0.0152464	0.0256623	-0.0172701	0.0230865	-0.0194532	-0.239108	0.0225675	-0.00774288	-0.00645821	-0.0008157	-0.0198426	0.0184143	0.0324784	0.0159789	-0.0153183	-0.0125572	-0.00822209	0.00754623	-0.0111477	0.00805976	0.00650976	0.0134474	0.019227	0.212621	0.00604637	0.00235799	-0.011353	0.0116719	0.0875678
		275.25	0.00262527	0.00089006	-0.0015635	-0.000636691	-0.000857589	-0.00132095	0.0419513	-0.00162068	0.00200847	0.000791882	0.00523829	0.000790042	-0.0114651	0.0205496	0.0236561	0.179869	-0.00986601	-0.00114907	-0.021904	0.0321195	-0.00328335	0.0187832	-0.00320562	-0.242358	0.0118729	-0.0213637	-0.0147348	0.00347591	-0.0239665	-0.00642957	-0.00346665	0.00872316	-0.00423423	0.000309751	-0.00462089	0.00369142	0.0153933	0.000817474	-0.00102908	0.00609799	0.00772223	0.211426	-0.0101969	-0.0114321	-0.0101398	-0.00698436	0.0413878
		301.465	-0.00388235	0.00523655	-0.00254609	-0.00384186	0.00214606	0.00331713	0.089895	-0.0019974	0.00766219	-0.00130788	0.00159952	0.00743965	0.0068543	0.00850674	0.0129403	0.00226638	0.00170372	0.0067155	0.00278818	0.00962672	-0.0199315	-0.0115121	0.0287847	-0.242569	0.0161893	-0.0219054	-0.000753354	0.0025334	-0.0195469	0.00656708	0.00734354	0.0182104	-0.00803089	-0.00632637	0.013861	-0.00436898	0.0261231	0.00863141	0.00897788	0.0178542	-0.00668304	0.204043	-0.00253054	0.00194265	-0.0091817	-0.00189104	0.0358492
		327.679	-0.00393067	0.0069094	0.000371216	-0.00377	0.0050925	-0.00185834	0.0774371	-0.00234295	0.021712	0.00326859	-0.00654586	0.00682662	-0.0169108	-0.00919317	0.0250822	0.0355943	0.00127427	-0.0208507	0.0111558	0.0313311	0.0013529	-0.00474664	0.0148625	-0.228968	-0.00307598	0.0105508	0.0193463	-0.0136963	-0.017224	0.0016933	0.028641	0.0443597	-0.0213042	-0.019334	-0.00934056	-0.0229767	0.0517688	0.00456852	0.000103699	0.00990979	0.00503525	0.255501	-0.00114455	0.0111887	0.0205991	0.00267079	0.00536595
		353.893	0.00202188	0.00207793	0.00158433	-0.00513755	0.00116009	0.000235714	0.0282844	0.00119802	0.010247	-0.000881549	-0.00198952	0.00231031	0.0132436	0.024728	0.0336471	0.00220349	-0.0199104	-0.00401089	-0.0172152	0.0559115	-0.00898481	-0.0101087	0.00248462	-0.214021	-0.000522242	-0.0127218	-0.00458251	0.0148898	-0.013296	0.0379607	-0.00185274	0.0212451	-0.00865833	-0.0081855	-0.0146415	-0.0113705	0.0161524	-0.00226112	-0.00566567	0.00589526	0.00463039	0.260689	-0.0150675	0.004479	0.0172424	0.0136936	0.00332282
		380.108	0.00218718	0.000709552	-0.00185009	-0.00484426	-0.00190264	0.00365864	0.0222255	-0.00175815	0.00186585	-0.000794045	-0.00613537	0.000877072	0.00387985	0.0360319	0.00659555	0.00542582	0.00150904	-0.000698635	0.00141232	-0.00330419	-0.0216725	-0.0119766	-0.0312843	-0.268388	0.00863603	-0.00166353	-0.0139379	0.0076362	-0.00346734	-0.00653647	0.00572947	0.0184334	-0.00262154	-0.000327802	-0.0253992	-0.0193673	0.0125552	-1.76849e-05	0.0062827	0.0188865	0.0531235	0.194742	-0.0211481	-0.00135146	-0.0371698	-0.00187892	0.00818026
		406.322	0.00162487	-0.00284475	-0.000975763	0.000111745	0.00279397	7.80728e-05	0.00823969	-0.000794721	0.00106827	0.00098431	0.000525157	0.00202072	-0.0128228	0.00169397	0.00630587	0.0609536	0.0011637	-0.00156053	0.00935987	0.00202929	-0.000675808	0.00739283	-0.0267187	-0.270647	0.00703993	0.000186901	-0.00190407	-0.0122499	0.0346506	0.00874772	0.00116081	0.0283434	-0.0126563	0.0138961	-0.0133051	0.0267851	0.0229814	-0.00259894	-0.00841536	0.00669053	0.157376	0.162549	-0.000592551	0.00567081	-0.0194148	-0.0161528	0.0168389
		432.536	0.000579648	-0.000537418	-3.09541e-05	-0.00547708	0.00200581	0.00134398	0.0141185	-0.000666839	-0.00253277	-0.0038475	0.0018732	0.000262843	0.00734431	-0.0118498	0.00630703	0.0261997	-0.008245	-0.00697019	0.019536	0.00791542	0.00541814	0.0121201	0.0128496	-0.252894	0.0141269	0.00650852	0.00294234	0.0116471	0.02679	0.00976238	0.00971722	-0.00201123	-0.0130879	0.0131101	-0.0105581	0.0224714	0.00384799	0.00415623	-0.00788519	0.00235742	0.085914	0.167989	-0.00544085	-0.0034882	-0.0162353	-0.00172798	0.00436542
		458.751	-0.000748584	0.00207607	-0.00297662	-0.00441714	0.00535482	0.000837321	0.0280589	-0.000606226	0.000509727	-0.00300735	-0.000374518	0.00401228	0.0216983	-0.00457354	0.0126501	0.0498212	-0.0205195	-0.0193014	0.0227168	0.0270028	-0.00462887	0.00859461	0.00883357	-0.240076	-0.00661733	0.0103935	-0.0145563	0.00291524	-0.0109632	0.0260638	-0.001666	-0.0117975	0.00514298	-0.00461671	-0.0199756	0.0241991	0.00448336	-0.00733483	-0.0130724	0.00518588	0.0492069	0.162647	0.0141822	-0.0114465	-0.00467835	-0.00934893	0.00805353
		484.965	-0.000362881	-0.000554094	0.00322047	-0.000132545	7.44222e-05	0.00634057	0.0188582	-0.00203881	-0.00201753	0.00230421	-0.00179786	-0.00130831	0.007264	-0.000393094	0.00401429	0.0105309	-0.0275627	-0.0197338	0.0172953	0.0135054	-0.0240357	0.00554192	-0.00740088	-0.243384	0.00801053	0.0250423	-0.0208789	-0.00119856	0.00925199	-0.0230844	-0.00114378	-0.00810486	0.013046	-8.64312e-05	-0.00814162	-0.01436	-0.000216244	-0.00956069	0.00770271	0.0123551	0.00390711	0.108857	-0.0173794	-0.00250201	0.0266134	0.00554767	0.0291575
		511.18	0.000464474	-0.00338135	-0.00129111	0.00683112	0.00105261	0.00233903	0.0123861	-0.0035624	-0.00494402	-0.000365496	-0.00722737	0.00490757	0.0190906	-0.0265007	-0.00379469	0.0378984	-0.00155815	-0.0166054	-0.00524738	0.00929703	-0.0316453	0.00431991	0.00459631	-0.275906	-0.00165005	0.0216941	-0.0136134	-0.0199496	-0.0223103	-0.0137467	0.00739754	0.00535991	-0.00893406	0.00162625	-0.000932673	-0.00305785	0.011884	-0.00919509	-0.00535003	0.00787474	-0.0058166	0.0608194	-0.0152266	-0.00274009	-0.0192923	-0.017454	0.0159076
		550.501	0.00120517	-0.00276122	0.00264575	-0.00265455	0.00207629	-0.000471948	-0.00230214	-0.00482349	0.00304239	-0.00130346	-0.00141444	0.00114236	0.00443613	-0.00657858	-0.0170095	0.0448483	-0.0507085	-0.0169665	0.00640804	0.00779786	-0.00792273	-0.000225623	0.0015803	-0.283301	0.00321519	0.00575167	-0.00701856	0.00240964	0.0104381	-0.0294791	0.00588294	0.0103501	-0.0138503	0.0235534	-0.00409853	-0.00726947	0.00202879	-0.0187662	-0.00735885	0.0103239	0.0602342	0.0401277	0.00230729	-0.00958219	0.00776474	-0.00963316	0.0108289
		602.93	0.000180063	-7.91049e-05	0.002098	-0.00432236	0.00210826	0.000855388	0.0034718	-0.00720101	0.00113537	-0.00309555	-0.0068904	0.00394852	-0.00598315	-0.00235705	0.00752306	-0.00946912	-0.0121969	-0.0222319	-0.0100301	0.0154314	-0.00563474	0.0150292	0.00284879	-0.277408	0.00342548	-0.00108507	-0.00490566	0.0141383	0.00198454	-0.0114884	0.0080565	0.0013696	-0.0150295	0.0113187	0.00855903	-0.00593033	-0.0107384	0.00822136	-0.00794528	0.0118624	-0.00128679	0.00368605	0.00773247	-0.00286014	0.00356897	-0.0211389	0.0273945
		655.358	9.19577e-05	0.0026089	0.0030808	-0.000678822	-4.70372e-05	0.000785289	-0.000889174	-0.00592497	-0.000202279	-0.00372005	-0.00766275	0.00150312	-0.00483006	0.0140886	0.00689688	0.0230242	-0.0213366	-0.0242545	-0.0056208	0.030808	-0.0148188	-0.00304053	-0.00588113	-0.263827	-0.00237066	0.0094127	-0.0147579	-0.013533	0.0334346	0.0313111	-0.00219429	0.0174519	-0.0243054	0.00338897	-0.00177983	0.000258959	-0.010317	0.000891589	-0.0086668	0.00341963	-0.00129021	0.028121	0.00549963	0.0185359	0.00276772	-0.00352301	0.041787
		707.787	-0.00541469	-6.15453e-05	-0.00212842	0.000517656	0.000461073	0.00160953	-0.00219515	-0.00609202	0.00214707	-0.00269655	-0.00399557	0.00545452	-0.000278206	0.0110286	-0.00945812	2.0216e-05	-0.0100886	-0.0109312	0.00569561	0.038131	-0.0172966	0.0147547	-0.000478396	-0.285473	0.0115569	0.00924898	-0.0161659	0.0039418	0.0083081	0.0522554	0.00307439	0.000439791	-0.0112792	0.00993698	-0.0125222	0.00241269	-0.0122486	0.00543357	-0.0033814	0.00405301	0.019414	0.00212127	-0.00439863	0.0156192	0.0133531	0.00118191	0.0334423
		760.216	-0.00340144	0.00015116	0.00140103	0.000968696	0.00068745	0.00377296	0.00276777	-0.00757125	-0.00274074	-5.29872e-05	-0.0079628	0.00131502	-0.00283225	0.0103507	-0.0013344	-0.0225101	-0.0259413	0.00457643	-0.00993226	0.0135919	-0.0137271	0.0152119	0.0046406	-0.287972	0.0243447	-0.00561405	2.9373e-05	0.00208809	0.0375831	-0.00914906	0.0130014	0.0277093	-0.0160948	0.0113734	-0.0107624	0.00454971	0.00631118	0.00258333	0.0200082	0.0178302	0.0237331	-0.0106826	-0.00662147	0.001667	0.0128553	0.0233936	0.0646784
		812.645	-0.00281579	-0.000582287	0.0029582	0.00216507	0.000354819	0.00269402	0.00466669	-0.00716867	-0.000572182	-0.00337412	-0.00349675	0.00457746	-0.00586022	0.00700448	0.00689873	-0.0140743	-0.0231178	0.00298694	0.00526693	0.0194291	-0.0119396	0.00966042	-0.0265502	-0.248075	-0.00552437	-0.00175161	-0.00440945	-0.0115469	0.0295985	-0.0166574	0.00770157	0.0135261	-0.0252173	0.0330706	0.0066509	0.0181911	-0.000671863	-0.0055783	0.0194272	0.00116362	-0.00147716	-0.0245904	-0.00270034	-0.0032491	-0.00349717	0.0339703	0.0508189
		865.073	-0.0019638	0.0027502	-0.00148655	-0.0028879	0.000568941	0.000701832	0.00091738	-0.00689195	-0.000234599	-0.00612296	-0.00373164	0.00473961	0.00125063	0.0021759	0.0101203	-0.0234277	-0.021851	-0.00525856	0.0051209	0.017881	-0.00489151	0.0131774	-0.0208432	-0.210994	-0.0149286	0.0035379	-0.00527182	0.014713	0.0482166	0.000338718	-0.00278088	0.00618895	-0.00940717	0.00396654	-0.00292777	0.0125803	0.0438331	-0.000493847	0.00445662	0.00291584	-0.00490648	-0.0398013	0.00215703	0.0103297	-0.00488495	0.000797832	0.0458356
		917.502	-0.00200158	-0.00170472	0.00681	-0.00128005	0.00150575	-0.000111584	-0.00125582	-0.00711525	0.000151899	-0.00280741	-0.00439024	0.00614152	-0.00781904	-0.0129754	-0.00570887	-0.010268	0.0131776	-0.00125888	0.000551208	0.0157914	-0.00166024	0.00829876	-0.0191838	-0.281998	-0.000297191	0.0101426	0.000753028	0.0291674	0.0183564	-0.00071895	0.0140349	0.0268314	-0.0134785	0.0206025	0.0143811	0.0188325	0.00138067	-0.00730986	-0.00467011	0.00629681	0.0148941	-0.0583282	-0.0193922	0.00774523	-0.0242863	-0.0011802	0.0473782
		969.931	-0.00425176	-0.000474734	-0.00162313	-0.00604365	-0.000125917	-0.00163181	0.00678313	-0.00688184	0.00343658	-0.00303375	-0.00303609	0.0108577	0.0175592	-0.00782267	0.0155497	-0.0140422	0.00795157	-0.0149229	-0.00695018	0.00409512	-0.00976855	0.020346	-0.0206084	-0.277044	-0.00112814	-0.00413419	-0.00891165	-0.00195978	-0.0209082	-7.91528e-05	0.0163872	-0.020879	-0.00757465	0.00835396	0.0239674	0.0107665	0.0124575	-0.0029872	-0.00502638	0.00913633	0.00618916	-0.0529435	0.00932813	0.00877655	-0.0264834	-0.00769528	0.0315438
		1022.36	-0.00141427	0.0037165	0.000167437	0.000227035	0.00241772	0.00206515	0.0151575	-0.00549065	0.00466512	-0.00234147	-0.00103297	0.00593454	0.0253736	0.0336354	0.027913	-0.0231734	-0.00137565	0.00630819	0.000995775	0.00539048	-0.00801218	0.0249065	0.00637252	-0.266017	-0.00645351	0.00636369	0.0121021	0.00877338	-0.0186013	0.00824147	0.00714215	-0.018173	-0.0118552	0.00113493	-0.00861569	-0.00370132	-0.00543328	0.00237206	0.0036698	0.00609656	0.0129552	-0.0446837	-0.00832351	-0.000967296	-0.025873	-0.0171798	0.00545407
			[DNA] 0,5nM																[DNA] 5nM																													[DNA] 50 nM
	TAATTT	Time (ms)	raw data 1	raw data 2	raw data 3	raw data 4	raw data 5	raw data 6	raw data 7	raw data 8	raw data 9	raw data 10	raw data 11	raw data 12	raw data 13	raw data 14	raw data 15	raw data 16	raw data 1	raw data 2	raw data 3	raw data 4	raw data 5	raw data 6	raw data 7	raw data 8	raw data 9	raw data 10	raw data 11	raw data 12	raw data 13	raw data 14	raw data 15	raw data 16	raw data 17	raw data 18	raw data 19	raw data 20	raw data 21	raw data 22	raw data 23	raw data 24	raw data 25	raw data 26	raw data 27	raw data 28	raw data 29	raw data 1	raw data 2
		0.0001375	15.519	13.9191	14.812	14.5356	13.6773	13.9201	12.7568	13.4643	13.5383	13.7518	13.8167	11.6563	11.4327	11.8777	12.2931	12.6589	9.56754	11.3649	12.4892	14.5752	13.8662	17.5068	15.3375	15.6254	15.6197	15.6813	15.5125	14.0017	14.5933	14.984	15.2491	14.6526	12.1263	12.031	12.4941	10.5062	8.47483	3.25754	1.92013	1.52759	8.7509	10.1076	10.2248	10.3165	10.2318	12.9819	12.737
		0.0001625	11.9382	11.0845	10.4344	10.9037	10.4202	10.7926	9.55914	9.78833	10.3733	11.007	9.76515	8.62468	8.44679	9.12551	9.35651	9.41298	7.03216	8.01784	10.3718	11.3708	10.4164	12.7576	11.2073	11.7653	11.8904	11.302	12.6295	10.4272	11.4848	10.7423	11.8888	11.2064	9.01483	9.12982	9.69571	7.84711	6.37318	2.26468	1.28924	1.09354	6.91928	7.19606	7.62966	7.50528	7.56164	9.32665	10.2897
		0.0001875	9.81449	9.24051	9.36147	9.78684	8.5593	9.32757	7.82233	8.73373	8.69967	8.61423	8.73216	7.19068	7.33475	7.43051	7.87431	8.46976	5.96138	6.98789	8.60436	9.68003	9.47475	11.102	9.42077	9.34994	9.99147	10.2164	9.1531	8.97426	8.91996	9.10002	9.66717	9.1476	7.43772	7.40442	7.53187	6.77079	5.1591	1.78715	0.953745	0.808045	5.69495	6.44086	6.756	5.84131	6.35513	7.64567	8.0665
		0.0002125	8.32795	7.91664	8.50093	8.26353	7.40998	7.99372	6.67373	6.94868	7.2432	7.19659	7.81989	6.63541	6.35612	6.24766	6.38801	6.77062	5.09673	5.66875	7.19603	8.78054	7.6148	9.16069	7.22109	7.72272	8.30371	8.04771	8.65231	7.43737	7.77022	7.24796	8.09554	8.23635	6.09913	6.14797	6.44004	5.34182	4.29157	1.43204	0.766444	0.635514	4.47611	5.30103	5.56158	5.24063	5.74022	6.55256	6.91729
		0.0002375	7.56631	6.8199	6.82977	6.96974	6.40535	6.76529	5.9708	6.62963	6.43466	6.24188	6.42085	5.70258	5.39465	5.68433	5.78324	6.47715	4.47025	5.1278	6.26824	7.67139	7.20529	8.32245	7.07296	7.19938	7.51028	7.22238	7.19814	5.90522	6.67246	7.03416	6.85785	6.90435	5.57537	5.34112	5.4519	4.81545	3.74524	1.2363	0.618902	0.486931	4.01958	4.80391	4.77382	4.67734	4.88167	5.92674	5.90384
		0.000274999	6.26373	6.09153	5.84217	6.13495	5.82293	6.3155	5.45815	5.98315	5.30276	5.64138	5.68586	4.89015	4.77429	5.11761	5.26791	5.25858	4.03204	4.50255	5.55138	6.76854	6.08484	7.90114	6.35246	6.50945	6.15673	6.16099	6.15991	5.44311	6.20238	5.74343	6.12443	6.43042	4.35193	4.55146	4.83763	4.2909	3.19016	0.892555	0.455122	0.394614	3.50512	3.93903	3.99893	3.88311	4.1724	4.85303	5.18315
		0.000324999	5.48221	4.78085	5.2621	5.76327	5.25571	5.3986	4.98604	4.97676	4.98803	4.83895	4.64177	3.99458	4.07865	4.35278	4.58447	4.63223	3.55316	3.99663	5.31224	6.25196	5.36065	6.80841	5.46276	5.08646	5.63284	5.46104	5.6631	4.93982	5.01987	5.05931	5.27957	5.2466	3.84328	3.90025	3.96278	3.56193	2.92368	0.729574	0.349171	0.288245	3.00975	3.33033	3.30713	3.49389	3.42216	4.22739	4.52091
		0.000374999	5.10527	4.50386	4.40678	5.15407	4.86609	4.74016	4.3679	4.51331	4.55274	4.43661	4.62033	3.56541	3.84262	4.13317	4.02429	4.54417	3.36888	3.50428	4.9865	5.74873	4.67924	6.27699	4.66804	4.51765	4.82864	4.95282	4.58504	4.53165	4.33004	4.62073	4.6965	4.89357	3.3346	3.15783	3.97866	3.1667	2.33743	0.604093	0.28366	0.221345	2.93759	3.13328	2.98749	3.29823	3.10497	3.89849	3.94434
		0.000424999	4.61349	4.14205	4.7393	4.88615	4.46145	4.57704	4.24054	4.25057	4.03714	4.1764	4.45519	3.56456	3.33816	3.85075	4.04447	3.90745	3.11159	3.35113	4.67036	5.39879	4.4016	5.94108	4.37361	4.60743	4.73652	4.82448	4.26718	3.90979	4.00344	4.52598	4.33868	4.35425	3.1396	3.20108	3.70416	3.09527	2.18928	0.547471	0.244063	0.190156	2.76029	2.88635	2.86143	2.93755	2.95154	3.69813	3.78875
		0.000474999	4.19547	3.7627	4.38486	4.85624	4.23154	4.21198	3.86078	3.95238	4.02124	4.22736	4.2322	3.31897	3.51748	3.71061	3.61167	3.72379	2.81784	3.18434	4.41922	5.55771	4.33325	5.88517	4.39249	4.17038	4.40996	4.27587	4.61094	3.59603	3.81298	4.04244	4.28926	4.55105	3.0797	3.00663	3.23357	2.94749	2.008	0.453081	0.192449	0.15909	2.45482	2.6966	2.68997	2.86093	2.71113	3.34917	3.35286
		0.000524999	4.42772	3.97552	4.58111	4.53312	4.08534	4.51702	3.73629	3.75972	3.79093	4.03449	3.90908	3.08182	3.15885	3.42536	3.49188	3.7669	2.6308	3.13655	4.29009	5.03017	4.35202	5.93692	4.35533	4.23235	4.22239	3.99346	4.23396	3.7408	3.90539	3.84775	4.02393	4.11413	2.79561	3.02628	3.25058	2.89705	1.99213	0.427838	0.217007	0.14959	2.30359	2.62807	2.656	2.78456	2.68699	3.3455	3.49936
		0.000574999	4.33005	3.79584	4.41577	4.38391	3.92569	4.40753	3.47503	3.89314	3.39433	3.86742	3.70054	3.30277	3.05175	3.31293	3.42961	3.44223	2.62701	3.04172	4.44273	5.24346	3.98744	5.66817	4.08653	4.02726	4.00021	4.25477	3.88939	3.75998	4.07551	3.8944	3.82422	4.25376	2.74262	2.95363	3.01197	2.75213	1.8064	0.389446	0.164422	0.141807	2.3792	2.54886	2.48098	2.60866	2.5095	3.13627	3.46813
		0.000624999	4.06455	3.67038	3.78251	4.5157	3.91885	4.20404	3.56168	3.59621	3.71642	3.65174	3.84787	2.97103	2.98531	3.23484	3.42643	3.41388	2.74015	3.04403	4.28007	4.81544	4.05131	5.19138	4.02228	3.83363	4.06092	4.13391	3.62197	3.5751	3.85548	3.72686	3.67034	4.09538	2.79961	2.77054	3.04784	2.60044	1.92186	0.400105	0.149981	0.110865	2.14712	2.47775	2.48266	2.56834	2.5762	3.06345	3.29504
		0.000674999	3.80257	3.41326	4.00851	4.31016	3.86086	4.07577	3.37087	3.45795	3.49779	3.69706	3.69026	3.1942	2.95551	3.29221	3.32389	3.33317	2.62883	2.84632	4.10567	5.26966	4.09377	5.19773	3.52223	4.12424	4.22783	3.70165	3.8914	3.5211	3.74476	3.96969	3.86959	3.86195	2.64611	2.55436	2.89074	2.50795	1.92173	0.35867	0.146209	0.103677	2.27566	2.56515	2.32884	2.43839	2.39232	2.95728	3.14045
		0.000724999	3.79142	3.15903	3.9129	4.32396	3.63623	3.98829	3.57624	3.71169	3.66596	3.50045	3.72168	3.01246	2.8904	3.07784	3.42358	3.25829	2.5961	2.99012	4.08948	4.68089	3.69639	5.56266	3.7908	3.90213	3.88632	3.90521	4.12473	3.44043	3.5062	3.77246	3.8527	3.60009	2.61321	2.66426	2.85813	2.53113	1.83044	0.385814	0.140308	0.104308	2.28764	2.44521	2.42349	2.33443	2.43436	3.27687	3.00701
		0.000799998	3.6793	3.48277	3.95571	4.21511	3.66388	3.80712	3.34073	3.55531	3.32712	3.48997	3.65013	2.91376	3.05812	3.01606	3.29886	3.22337	2.40881	2.73123	4.13048	4.7877	3.96652	5.39264	3.66477	3.74299	3.81559	3.72841	3.77802	3.28366	3.44755	3.61986	3.56993	3.74848	2.56055	2.52286	2.8527	2.40053	1.83997	0.316684	0.138924	0.108045	2.209	2.3415	2.33965	2.40785	2.35038	3.01585	3.05326
		0.000899998	3.70078	3.44557	4.01723	4.20697	3.43049	4.01953	3.15824	3.22695	3.41141	3.42518	3.75413	2.89968	2.81816	3.04803	3.20653	3.12857	2.44366	2.68987	4.18721	4.83137	3.42103	4.89532	3.50018	3.80808	3.68269	3.71642	3.82561	3.35756	3.41346	3.52928	3.55684	3.54694	2.32082	2.66181	2.78066	2.31375	1.63382	0.331909	0.131921	0.0809858	2.08063	2.30328	2.21371	2.33049	2.28747	3.0899	2.809
		0.000999998	3.72576	3.18411	3.79969	4.09379	3.36799	3.7597	3.2651	3.56703	3.43118	3.35351	3.51221	2.85818	2.84671	2.93473	3.11871	3.12145	2.40278	2.5592	3.87781	4.7921	3.47082	5.06059	3.57833	3.34096	3.7168	3.86082	3.54688	3.2495	3.32963	3.54987	3.65845	3.46263	2.38812	2.47093	2.6408	2.32951	1.70811	0.303897	0.111454	0.0933058	2.06333	2.32418	2.21834	2.36718	2.3518	2.75778	2.97654
		0.0011	3.83691	3.1323	3.88537	3.85567	3.62191	3.74574	3.2705	3.17015	3.39373	3.42197	3.43911	2.83521	2.88568	3.01995	3.01838	3.1	2.51526	2.63171	4.17164	4.79474	3.59281	4.99954	3.44247	3.41504	3.55146	3.60348	3.57408	3.32479	3.27946	3.42375	3.46772	3.42101	2.34692	2.49192	2.51518	2.30716	1.74966	0.288676	0.110692	0.0792802	2.00654	2.25506	2.25512	2.1742	2.29729	2.99806	2.81762
		0.0012	3.761	3.24477	3.66736	3.73795	3.52044	3.95715	3.22826	3.32359	3.29683	3.48954	3.2912	2.85236	2.84691	2.97226	3.03729	3.02882	2.46729	2.5808	4.01737	4.75469	3.64159	5.05903	3.44161	3.60878	3.23875	3.6828	3.7718	3.22332	3.22557	3.45591	3.51	3.57476	2.19162	2.52037	2.49382	2.32435	1.71249	0.305883	0.10569	0.0709541	1.96923	2.13962	2.22405	2.25896	2.29309	2.7721	2.63796
		0.0013	3.67411	3.24055	3.39423	3.95661	3.59371	3.62409	3.23363	3.33305	3.119	3.45839	3.56569	2.68496	2.72878	2.83953	3.04882	3.18562	2.48734	2.53983	3.90639	4.50713	3.60382	5.13606	3.22562	3.5776	3.66455	3.46284	3.5102	3.10171	3.40842	3.52616	3.4451	3.52104	2.50404	2.46672	2.57067	2.34175	1.70292	0.27515	0.0983608	0.0738537	2.08742	2.11733	2.05335	2.22626	2.34872	2.77876	2.88357
		0.0014	3.70535	3.25655	3.64033	4.09458	3.39591	3.88741	2.91938	3.23263	3.20402	3.36821	3.31905	2.82006	2.86634	2.85709	3.06154	3.11589	2.4129	2.6131	3.81144	4.62886	3.52704	4.99242	3.47883	3.40392	3.59707	3.78651	3.55195	3.12493	3.18672	3.22896	3.37634	3.4626	2.16763	2.41153	2.53344	2.31279	1.56892	0.285964	0.0918512	0.0709534	2.02356	2.17078	2.0563	2.19181	2.30395	2.82722	2.87219
		0.0015	3.57272	3.11033	3.79067	3.79683	3.43925	3.73258	3.01213	3.20406	2.99992	3.29612	3.41774	2.75483	2.6156	2.94357	3.01003	3.16753	2.31894	2.58142	3.89941	4.73583	3.45591	5.05365	3.29604	3.25887	3.56346	3.34713	3.54976	3.14977	3.32306	3.50642	3.56568	3.46643	2.32158	2.47573	2.44258	2.36487	1.67973	0.279375	0.0971986	0.0632439	1.96527	2.17121	2.08926	2.18294	2.26391	2.69024	2.7528
		0.0016	3.47405	3.16663	3.50607	3.98531	3.41507	3.54768	3.18364	3.33466	3.19503	3.3226	3.39217	2.67312	2.72143	2.94171	2.98184	3.12843	2.28046	2.35944	3.84428	4.59494	3.48301	4.71902	3.31774	3.33267	3.3802	3.48243	3.49589	3.08663	3.06731	3.52616	3.29892	3.58527	2.31572	2.46257	2.75072	2.14634	1.62652	0.268177	0.106942	0.0699994	1.79383	2.23853	2.07696	2.16895	2.28389	2.79215	2.97574
		0.0017	3.47229	3.0879	3.69696	3.84906	3.22689	3.77506	3.03975	3.1752	3.02707	3.29233	3.2143	2.75668	2.71217	2.79309	3.045	2.9669	2.4035	2.54021	3.80992	4.83134	3.63145	4.75923	3.3514	3.38983	3.51327	3.43759	3.39093	3.02655	3.24676	3.20884	3.2975	3.38274	2.24972	2.27106	2.49085	2.17316	1.617	0.269522	0.113593	0.0613508	1.94417	2.20267	2.05956	2.13837	2.17776	2.82377	2.57568
		0.00185	3.55163	3.1454	3.8233	3.77136	3.31117	3.66541	3.03901	3.14064	3.15709	3.19255	3.2917	2.69157	2.83352	2.84631	2.92442	2.99607	2.37268	2.50828	3.8658	4.5546	3.47482	5.00838	3.18037	3.42808	3.53775	3.38422	3.44964	3.09679	3.16824	3.31365	3.26224	3.23586	2.36776	2.34412	2.44383	2.20324	1.61957	0.264799	0.0979731	0.067706	1.96759	2.10943	2.08926	2.16313	2.15054	2.7491	2.79833
		0.00205	3.57177	2.95147	3.59377	3.79019	3.37733	3.72437	3.16887	3.06823	3.23892	3.13041	3.36397	2.60325	2.66958	2.80526	3.02498	2.97261	2.32676	2.59099	3.86658	4.5199	3.28948	4.88302	3.32195	3.32588	3.39181	3.3114	3.3421	3.0374	3.20447	3.2254	3.25457	3.41632	2.23032	2.35418	2.54315	2.24323	1.56201	0.267152	0.0850776	0.0652862	1.93078	2.007	2.09287	2.14134	2.16308	2.65179	2.79178
		0.00225	3.47096	3.04915	3.51359	3.77285	3.48148	3.51638	3.00979	3.10013	3.11171	3.22452	3.35311	2.63671	2.63168	2.8078	2.92164	2.94552	2.28118	2.53325	3.77939	4.58472	3.48679	4.73415	3.32718	3.36234	3.21339	3.20992	3.30766	3.12303	3.09483	3.21931	3.25536	3.35372	2.23359	2.3091	2.52999	2.15228	1.59255	0.275339	0.0919785	0.062055	1.96855	1.98897	2.07774	2.09784	2.12663	2.64772	2.63224
		0.00245	3.35968	3.10344	3.64736	3.55105	3.33472	3.60232	3.00385	3.08169	3.13947	3.13372	3.19065	2.59663	2.626	2.80781	2.86879	2.76244	2.25734	2.48473	3.77109	4.40951	3.4457	4.84434	3.26007	3.13799	3.51029	3.2767	3.30457	2.97565	3.05831	3.25199	3.37541	3.14455	2.16825	2.28431	2.40016	2.14193	1.57133	0.240594	0.0913352	0.0622489	1.92021	2.0816	2.05802	2.08328	2.13596	2.71042	2.6526
		0.00264999	3.52834	3.0765	3.46579	3.71612	3.27015	3.58625	2.98481	3.05552	3.05097	3.07484	3.19664	2.50732	2.58772	2.71521	2.8237	2.85817	2.24381	2.44971	3.75278	4.45977	3.43353	4.74026	3.05037	3.20461	3.45202	3.3581	3.31562	2.85727	2.97847	3.23133	3.35779	3.26794	2.24445	2.28321	2.51282	2.19839	1.53613	0.239528	0.0829798	0.0561064	1.83207	1.98268	2.10835	2.10165	2.05012	2.56681	2.59763
		0.00284999	3.35862	3.12281	3.59559	3.75048	3.19024	3.59156	2.98376	3.14113	3.05389	3.09963	3.22682	2.48205	2.5132	2.69577	2.8266	2.91386	2.24224	2.45342	3.68463	4.45544	3.45767	4.75962	3.19755	3.22017	3.32118	3.15216	3.31715	2.91282	2.90509	3.08406	3.12148	3.23378	2.16176	2.25058	2.47325	2.113	1.58694	0.26034	0.0925806	0.0661152	1.86189	1.95958	2.07786	2.11113	2.07134	2.56776	2.60018
		0.00304999	3.40671	3.00151	3.48766	3.7362	3.14465	3.60278	3.05865	3.07023	2.9957	3.16125	3.16201	2.58852	2.6427	2.68323	2.90811	2.8489	2.1876	2.39137	3.81746	4.54994	3.34511	4.70915	3.22318	3.02275	3.29067	3.05119	3.33454	2.93416	2.92799	3.19004	3.04259	3.19354	2.15127	2.21826	2.531	2.10451	1.50162	0.263785	0.085052	0.0531559	1.84793	2.02824	2.00887	2.06847	2.04779	2.46006	2.54698
		0.00324999	3.56108	3.04865	3.5081	3.6519	3.13201	3.57065	2.89238	2.97932	3.08108	3.03826	3.21205	2.43956	2.55025	2.66268	2.82957	2.93431	2.26451	2.45413	3.60347	4.48512	3.2383	4.62528	3.15635	3.09966	3.22748	3.21693	3.24825	2.90056	3.01454	3.07607	3.03137	3.21508	2.20584	2.26911	2.4629	2.02778	1.52968	0.233131	0.080505	0.0592264	1.8179	2.01295	1.98903	2.07745	1.99881	2.56724	2.53369
		0.00344999	3.60997	3.01748	3.44367	3.73631	3.04248	3.57029	2.99425	2.97761	3.04238	3.16261	3.14421	2.41883	2.45713	2.67484	2.69229	2.86982	2.33271	2.31981	3.72344	4.43841	3.36372	4.96342	3.20162	3.14312	3.21816	3.38154	3.22709	2.85392	3.00787	3.06409	3.22854	3.17508	2.14406	2.3084	2.43756	2.18075	1.4707	0.257258	0.0790312	0.0566064	1.79276	1.91846	1.99575	2.07634	2.13259	2.54114	2.68682
		0.00364999	3.46579	3.09042	3.32863	3.61542	3.06691	3.55943	2.7766	2.88414	3.08558	3.06077	3.08477	2.52227	2.52608	2.59014	2.76634	2.80359	2.31851	2.34921	3.60276	4.45943	3.36898	4.59306	3.18492	3.15223	3.24102	3.09994	3.15392	2.80839	2.89059	3.21835	3.0428	3.20442	2.17161	2.24421	2.47225	2.06483	1.47661	0.238226	0.0713879	0.0572743	1.83433	1.97791	2.00178	2.02772	2.0326	2.52986	2.62885
		0.00394999	3.36167	2.8594	3.35828	3.71563	3.16987	3.43583	2.90099	2.95684	2.87464	2.93303	3.0451	2.50248	2.46091	2.64489	2.72902	2.7917	2.19977	2.43351	3.75238	4.41703	3.32452	4.64148	2.96415	3.06094	3.31534	3.15554	3.16002	2.8554	2.8856	2.99708	2.9771	3.08323	2.11988	2.11825	2.38299	2.07389	1.46114	0.254674	0.0776461	0.0590245	1.8646	1.99221	1.98812	2.00193	2.02734	2.57558	2.56911
		0.00434999	3.43497	2.91879	3.41831	3.65216	3.16026	3.51256	2.81304	2.80346	2.88468	3.02184	3.03672	2.41853	2.49481	2.61153	2.65796	2.75189	2.20425	2.41891	3.6915	4.35477	3.29589	4.67277	2.98286	3.10996	3.10896	3.00627	3.07806	2.86148	2.91149	3.02435	2.94711	3.09057	2.05665	2.1302	2.31658	2.03949	1.44539	0.233494	0.0739011	0.0602379	1.79373	1.9407	1.91541	2.01874	1.95174	2.47565	2.62198
		0.00474999	3.26839	2.87384	3.35205	3.60795	3.07736	3.38734	2.86636	2.94884	2.87008	3.01023	3.04008	2.44234	2.4741	2.53574	2.68356	2.72803	2.20265	2.37919	3.63158	4.39119	3.27464	4.57503	3.01781	3.03013	3.06942	3.10161	3.10133	2.66295	2.78462	2.99034	2.97454	3.10457	2.08339	2.18268	2.29824	2.05053	1.45825	0.239351	0.078339	0.05072	1.80312	1.90668	1.97768	1.90834	1.94843	2.54044	2.51699
		0.00514999	3.35291	2.78905	3.36354	3.63302	3.13581	3.31835	2.71819	2.82692	2.87846	2.94492	2.95079	2.36156	2.43698	2.496	2.62592	2.68162	2.21708	2.30762	3.58888	4.31742	3.29227	4.67812	2.88454	2.98723	3.04568	3.05678	2.97125	2.74514	2.7245	2.96627	2.86277	2.95994	2.03773	2.09634	2.2676	2.04445	1.43212	0.234146	0.0772316	0.0619086	1.78903	1.92516	1.90494	1.97004	1.9853	2.46285	2.49159
		0.00554999	3.24311	2.86999	3.32977	3.58442	3.08863	3.41891	2.76324	2.79275	2.85216	2.88346	2.97957	2.3975	2.43183	2.44933	2.67793	2.68209	2.19296	2.32017	3.67016	4.33463	3.22384	4.61925	2.86913	3.04818	3.10262	2.92751	3.0914	2.72571	2.84049	2.92199	2.96042	3.06413	2.04837	2.07805	2.25576	2.08014	1.42748	0.238632	0.0761298	0.0521406	1.79193	1.85651	1.90084	1.97346	1.93503	2.42256	2.43494
		0.00594999	3.26801	2.83577	3.39111	3.53153	3.12012	3.42504	2.76565	2.74376	2.73844	2.79644	2.88405	2.3946	2.43135	2.46648	2.62833	2.56138	2.18018	2.28847	3.60866	4.33877	3.22611	4.47583	2.90422	2.95038	3.05863	2.87417	3.03152	2.69303	2.74064	2.85595	2.92227	2.96808	1.99809	2.13141	2.21304	1.99028	1.39484	0.2291	0.0911618	0.0524827	1.71184	1.89771	1.87308	1.92842	1.89556	2.41328	2.48166
		0.00634999	3.32234	2.84799	3.36879	3.54881	3.08569	3.42742	2.73	2.76252	2.799	2.83989	2.88181	2.40907	2.41373	2.39215	2.53429	2.65232	2.16192	2.26034	3.64866	4.26465	3.19517	4.4918	2.89535	2.8587	2.96262	2.91667	2.98498	2.70878	2.6857	2.8642	2.9296	2.88907	2.04657	2.06064	2.18375	1.95362	1.40125	0.235391	0.0771069	0.0510932	1.7437	1.86137	1.86044	1.90696	1.92718	2.37468	2.46097
		0.00674999	3.23482	2.79902	3.36214	3.50062	3.02345	3.43751	2.73063	2.73637	2.70052	2.85569	2.91547	2.33905	2.34652	2.43935	2.53435	2.63494	2.1564	2.3488	3.58368	4.30086	3.18689	4.55955	2.87153	2.88936	2.90708	2.8858	2.99338	2.70304	2.67512	2.84442	2.87951	2.87913	2.0582	2.04637	2.13036	1.97574	1.37861	0.22269	0.0756628	0.0516847	1.71561	1.82685	1.87538	1.9074	1.92083	2.34283	2.47144
		0.00714999	3.1773	2.83708	3.36327	3.48013	2.98414	3.34394	2.69372	2.67285	2.82092	2.77664	2.82646	2.30083	2.39374	2.35548	2.54964	2.61247	2.14003	2.29823	3.54819	4.31016	3.12777	4.60647	2.80344	2.81679	3.00968	2.8567	2.96048	2.59398	2.65299	2.79414	2.90592	2.83855	1.95716	2.07444	2.20338	1.93752	1.38626	0.228108	0.071649	0.0503232	1.72943	1.87554	1.84009	1.88622	1.94014	2.41138	2.41245
		0.00754998	3.23232	2.67845	3.25813	3.45165	2.9868	3.2568	2.63086	2.66856	2.6292	2.75479	2.87056	2.35763	2.31802	2.44579	2.61834	2.62211	2.15497	2.28629	3.55192	4.36713	3.09235	4.43695	2.87283	2.95291	2.88516	2.97166	2.88671	2.60748	2.64237	2.85591	2.78214	2.89083	1.9648	2.03137	2.17146	1.9364	1.33807	0.227444	0.0809989	0.0485627	1.70667	1.82022	1.87717	1.89093	1.88812	2.34044	2.39568
		0.00814998	3.17362	2.73939	3.27616	3.45762	2.96133	3.28937	2.60094	2.66042	2.61598	2.64931	2.77915	2.3017	2.31955	2.42498	2.53643	2.53175	2.1472	2.24527	3.52526	4.2589	3.14497	4.4179	2.81488	2.81019	2.81475	2.87252	2.92624	2.58673	2.67066	2.76966	2.71774	2.85627	1.95416	2.02202	2.15307	1.93573	1.35825	0.218775	0.0704154	0.056009	1.68256	1.7534	1.78178	1.88494	1.86547	2.34744	2.31256
		0.00894998	3.22769	2.7457	3.25458	3.41814	2.97604	3.30316	2.55537	2.66531	2.56593	2.69103	2.77956	2.22813	2.25349	2.37173	2.43674	2.60567	2.10308	2.22928	3.46624	4.24716	3.09768	4.45575	2.73151	2.78895	2.83789	2.75563	2.77576	2.58606	2.56635	2.7841	2.77424	2.7839	1.8857	2.00101	2.11302	1.88044	1.33039	0.222052	0.070724	0.0523654	1.71307	1.80236	1.84158	1.83925	1.85694	2.26205	2.34513
		0.00974998	3.19127	2.71747	3.23141	3.32645	2.92659	3.25274	2.52701	2.67761	2.59176	2.66223	2.67062	2.23117	2.25744	2.35792	2.39019	2.48589	2.0913	2.20447	3.54039	4.22065	3.10084	4.44936	2.70461	2.67893	2.79862	2.76748	2.75954	2.51325	2.53202	2.73802	2.59527	2.72296	1.85695	1.97954	2.13842	1.84511	1.34064	0.211923	0.0692274	0.0480929	1.62773	1.80364	1.82331	1.84103	1.86772	2.27039	2.38668
		0.01055	3.08302	2.65083	3.21206	3.33752	2.89593	3.24277	2.47825	2.58877	2.57579	2.62965	2.71446	2.16559	2.17323	2.29043	2.39716	2.43529	2.09031	2.15857	3.49141	4.16881	3.01045	4.42833	2.70137	2.66911	2.82174	2.644	2.73882	2.45946	2.52897	2.59083	2.6736	2.6799	1.89849	1.93106	2.10775	1.85889	1.30558	0.222111	0.0707324	0.0522135	1.64647	1.76589	1.77508	1.7973	1.81017	2.23527	2.28928
		0.01135	3.11727	2.67082	3.18308	3.35703	2.88828	3.15918	2.44184	2.53074	2.52852	2.57023	2.65428	2.16106	2.18386	2.27929	2.40777	2.41986	2.10661	2.11724	3.50129	4.24843	3.00047	4.42951	2.63074	2.59956	2.69309	2.63514	2.75349	2.4032	2.456	2.65579	2.60813	2.68565	1.8815	1.90989	2.03719	1.8369	1.31766	0.207299	0.0676817	0.0533006	1.63044	1.72482	1.75101	1.80956	1.81179	2.21925	2.28128
		0.01215	3.08175	2.66882	3.16537	3.31807	2.91556	3.2146	2.43241	2.52018	2.55432	2.58044	2.65577	2.18312	2.16781	2.25308	2.35661	2.34878	2.04335	2.25151	3.41252	4.19073	2.90166	4.29507	2.56627	2.59589	2.69464	2.67568	2.61725	2.39274	2.44131	2.52482	2.54448	2.6617	1.79715	1.9206	2.05467	1.83165	1.28666	0.211067	0.0661852	0.0499866	1.60756	1.74337	1.71982	1.74889	1.77559	2.20016	2.19491
		0.01295	3.12291	2.61448	3.18462	3.28196	2.92328	3.21138	2.38523	2.56961	2.46039	2.5473	2.5261	2.17377	2.14116	2.26074	2.34215	2.36212	1.99345	2.13707	3.46794	4.19515	3.0163	4.24601	2.54801	2.54566	2.70928	2.71629	2.61686	2.37272	2.41057	2.52049	2.5785	2.61547	1.8081	1.88414	2.01392	1.84816	1.26003	0.216505	0.0655525	0.0515456	1.59849	1.7527	1.71395	1.7681	1.75634	2.17672	2.22094
		0.01375	3.03909	2.58641	3.13455	3.34565	2.83978	3.15501	2.39078	2.48854	2.47946	2.52103	2.5655	2.11683	2.11556	2.23059	2.32553	2.36555	2.0491	2.15676	3.48627	4.16099	3.01538	4.28018	2.59155	2.59456	2.67756	2.56275	2.62155	2.35581	2.43906	2.46829	2.51451	2.60085	1.81326	1.88926	2.02042	1.77931	1.26212	0.215214	0.0735669	0.0420244	1.59724	1.70596	1.72022	1.74629	1.74797	2.10544	2.18776
		0.01455	2.99002	2.59676	3.106	3.32198	2.86138	3.10717	2.35013	2.46163	2.42289	2.46498	2.55666	2.0351	2.07555	2.20508	2.25966	2.30538	2.00284	2.17201	3.3972	4.20854	2.97784	4.32605	2.46004	2.56128	2.61446	2.58637	2.53835	2.36866	2.42782	2.48994	2.49527	2.55366	1.80949	1.88062	1.98707	1.77384	1.28443	0.214156	0.0697556	0.0398626	1.58232	1.69646	1.65313	1.72607	1.75479	2.13887	2.17703
		0.01535	3.04651	2.55475	3.07174	3.29679	2.85284	3.11726	2.38749	2.48338	2.45539	2.48557	2.51254	2.04819	2.05777	2.1519	2.29591	2.28325	2.03927	2.12935	3.43387	4.13044	3.01784	4.26202	2.53303	2.55172	2.67586	2.54351	2.49834	2.37829	2.32046	2.47391	2.50168	2.55003	1.76146	1.85341	1.98727	1.80137	1.24562	0.212592	0.0700735	0.0503215	1.55331	1.65774	1.64767	1.7316	1.73177	2.05749	2.10889
		0.01655	3.03608	2.56032	3.11134	3.28593	2.81095	3.1181	2.32365	2.42928	2.40245	2.43707	2.50015	2.02377	2.05582	2.16459	2.21426	2.28817	2.01576	2.12983	3.40024	4.10699	2.91461	4.21336	2.48946	2.4724	2.55762	2.46241	2.54793	2.2927	2.31814	2.45951	2.39939	2.53262	1.74681	1.83701	1.93928	1.75076	1.2358	0.205682	0.0634842	0.0437337	1.53227	1.64829	1.66705	1.71786	1.68812	2.06391	2.08145
		0.01815	2.96123	2.538	3.06305	3.30393	2.79445	3.12699	2.26338	2.39599	2.39198	2.35802	2.46388	1.99436	2.03322	2.09166	2.17764	2.20894	1.96744	2.12618	3.38263	4.05258	2.94377	4.24784	2.44494	2.4501	2.47379	2.47877	2.48912	2.25317	2.28158	2.39305	2.31441	2.46514	1.72066	1.79896	1.90199	1.71828	1.20722	0.197799	0.0634528	0.044382	1.51282	1.62324	1.65707	1.682	1.6687	2.0171	2.08933
		0.01975	2.95211	2.51329	3.07544	3.18679	2.72971	3.06367	2.21284	2.31342	2.31741	2.33754	2.41227	1.97349	1.96825	2.05431	2.12018	2.15803	1.95405	2.08127	3.35526	4.0665	2.89672	4.19465	2.42662	2.42426	2.45479	2.39612	2.4598	2.20224	2.22123	2.33145	2.33472	2.43015	1.71611	1.73946	1.88323	1.68177	1.19365	0.196893	0.0642398	0.0457268	1.50408	1.59436	1.60883	1.66119	1.67447	2.00752	2.03998
		0.02135	2.92774	2.46422	2.99577	3.19967	2.72055	3.0801	2.21437	2.32738	2.28604	2.30706	2.35765	1.93704	1.92885	2.04528	2.09837	2.14439	1.93804	2.05494	3.3805	4.06603	2.86405	4.09609	2.3043	2.38297	2.37996	2.36392	2.36865	2.1649	2.17785	2.34391	2.272	2.41341	1.68082	1.74219	1.86032	1.68746	1.17619	0.196754	0.0606187	0.0441466	1.5064	1.58079	1.60636	1.62645	1.63475	2.00032	2.0175
		0.02295	2.89465	2.49193	2.99991	3.17177	2.72335	3.0444	2.17813	2.26423	2.26491	2.26148	2.2929	1.88811	1.95692	2.02155	2.10115	2.15666	1.95973	2.02649	3.30002	3.99604	2.83304	4.1515	2.32164	2.32703	2.36308	2.37907	2.33739	2.1462	2.14592	2.28366	2.25431	2.37615	1.62628	1.7031	1.79047	1.65502	1.19083	0.191908	0.0612139	0.0457253	1.469	1.5805	1.56086	1.61052	1.60625	1.97639	2.02275
		0.02455	2.84735	2.40966	2.96693	3.16294	2.70277	3.00558	2.15058	2.23542	2.22972	2.2508	2.31525	1.90221	1.88863	1.9637	2.04957	2.11013	1.93138	2.0307	3.31687	3.99972	2.82976	4.09	2.26909	2.34311	2.31352	2.33317	2.31625	2.11136	2.15157	2.24933	2.2206	2.29904	1.60991	1.69804	1.83702	1.65271	1.16876	0.188512	0.06395	0.042078	1.44562	1.56184	1.55005	1.59361	1.58528	1.91038	1.97898
		0.0261499	2.86281	2.44007	2.92537	3.14473	2.67346	3.00071	2.15063	2.21502	2.19241	2.1752	2.24662	1.87252	1.88249	1.95761	2.01969	2.08015	1.92375	2.00086	3.28561	3.98042	2.79298	4.1187	2.24537	2.26902	2.29892	2.25128	2.3251	2.06648	2.09474	2.17736	2.18464	2.28173	1.61674	1.70761	1.79156	1.60434	1.14124	0.195191	0.0596901	0.0435056	1.43866	1.52437	1.5178	1.55901	1.57964	1.88585	1.93896
		0.0277499	2.76431	2.3959	2.88062	3.06701	2.66664	2.96279	2.07359	2.15352	2.14348	2.18985	2.23227	1.85308	1.84518	1.92538	1.99012	2.04508	1.9047	1.98791	3.22818	3.91534	2.78209	4.08302	2.20331	2.19288	2.25743	2.21369	2.21472	2.03405	2.05122	2.1314	2.12575	2.21748	1.58152	1.66815	1.73782	1.60147	1.13129	0.188931	0.0576305	0.0422048	1.42336	1.50716	1.53536	1.56131	1.55423	1.93144	1.96924
		0.0293499	2.81	2.35968	2.93041	3.09365	2.6222	2.9435	2.06602	2.13033	2.11161	2.14517	2.19619	1.85786	1.85939	1.89389	1.9597	1.99395	1.88714	1.97952	3.22864	3.93915	2.71343	4.0695	2.17996	2.21158	2.22057	2.18585	2.20301	2.04758	2.06294	2.12621	2.14753	2.18642	1.59203	1.63128	1.73226	1.58668	1.11878	0.18474	0.0604553	0.0402222	1.41626	1.48958	1.53564	1.55866	1.5453	1.84802	1.87487
		0.0309499	2.84264	2.38365	2.89451	3.03182	2.65442	2.93738	2.00891	2.11601	2.09958	2.11341	2.20712	1.7861	1.78155	1.86285	1.91257	1.92083	1.87335	1.95027	3.24103	3.86988	2.71377	4.06498	2.15361	2.18319	2.20862	2.18361	2.16773	1.9352	2.00594	2.10694	2.15829	2.20074	1.52999	1.57164	1.72931	1.56749	1.11991	0.185831	0.0561099	0.0408318	1.39864	1.50801	1.50791	1.52778	1.47908	1.87576	1.89838
		0.0333499	2.78126	2.35574	2.82141	3.05981	2.60096	2.88672	1.98443	2.07644	2.07053	2.08477	2.14202	1.77701	1.77412	1.80769	1.90499	1.92359	1.87071	1.93704	3.19812	3.89991	2.69887	3.99869	2.1101	2.15607	2.15893	2.13291	2.17231	1.93037	1.94305	2.04408	2.06159	2.13515	1.50895	1.58694	1.71239	1.53409	1.08488	0.181839	0.0563807	0.0400669	1.35792	1.44382	1.45384	1.49027	1.50325	1.82002	1.85262
		0.0365499	2.72482	2.31516	2.8301	3.03407	2.5833	2.8867	1.9389	2.03064	2.0031	2.06774	2.10094	1.74379	1.74119	1.80363	1.84428	1.9027	1.84307	1.90074	3.19672	3.86263	2.67476	3.96351	2.02677	2.00758	2.10109	2.06406	2.08534	1.89974	1.9246	2.00043	2.00381	2.05146	1.51003	1.56996	1.65157	1.49536	1.0701	0.176949	0.0553495	0.0374988	1.32292	1.44042	1.40938	1.47235	1.4654	1.77287	1.82663
		0.0397499	2.6636	2.27784	2.79642	3.02549	2.53758	2.85462	1.88354	1.97284	1.95694	1.95588	2.04338	1.67797	1.70245	1.753	1.81355	1.84155	1.82571	1.89815	3.16157	3.85527	2.65091	3.91619	1.96382	1.99475	2.07802	1.97992	2.02092	1.84624	1.88073	1.93562	1.9533	2.03066	1.45696	1.5233	1.62947	1.48468	1.06298	0.171502	0.055386	0.0394053	1.31721	1.40404	1.39731	1.44364	1.44964	1.74811	1.7748
		0.0429499	2.67813	2.27891	2.76314	2.9611	2.51182	2.84315	1.85466	1.8986	1.92322	1.93876	2.03286	1.65321	1.66398	1.68246	1.78035	1.81643	1.80959	1.8925	3.12978	3.80719	2.574	3.87985	1.89775	1.93552	1.96626	1.94581	1.94699	1.80246	1.80095	1.93232	1.90542	1.98758	1.4218	1.47814	1.60808	1.4356	1.0416	0.168753	0.0520596	0.0355498	1.31171	1.39483	1.37643	1.41141	1.40383	1.69537	1.75098
		0.0461499	2.62542	2.20412	2.72241	2.94092	2.47369	2.81296	1.81143	1.8913	1.883	1.89361	1.9518	1.60139	1.60769	1.67194	1.73886	1.77298	1.78489	1.85143	3.0883	3.78443	2.56018	3.8292	1.89701	1.9044	1.92248	1.87528	1.92581	1.74907	1.78333	1.86468	1.83381	1.96276	1.39813	1.45436	1.58317	1.4195	1.01461	0.162348	0.0530176	0.0382815	1.30155	1.36799	1.33528	1.3829	1.39374	1.67204	1.72244
		0.0493499	2.61632	2.20341	2.6823	2.88567	2.43273	2.78284	1.78313	1.85442	1.84899	1.87466	1.89835	1.58901	1.58588	1.63476	1.69588	1.73573	1.75191	1.81827	3.09229	3.75344	2.54056	3.79272	1.82997	1.85641	1.9104	1.87884	1.87511	1.72595	1.75302	1.83181	1.79595	1.8965	1.38588	1.43841	1.52491	1.41157	1.00326	0.171739	0.0503761	0.0359324	1.27159	1.33656	1.3228	1.37765	1.38167	1.64035	1.6716
		0.0525499	2.60406	2.16871	2.70874	2.87725	2.40727	2.71954	1.74475	1.80825	1.82592	1.82817	1.87231	1.55431	1.54877	1.62665	1.65923	1.69881	1.74147	1.80899	3.04977	3.73502	2.46536	3.81006	1.79617	1.79446	1.86658	1.79492	1.8461	1.70609	1.69114	1.823	1.75034	1.82027	1.36042	1.41205	1.52555	1.37929	0.962168	0.159909	0.0520171	0.0366688	1.2497	1.31318	1.30152	1.32214	1.33707	1.61902	1.66091
		0.0557499	2.57707	2.15763	2.69575	2.8528	2.42977	2.74198	1.70674	1.76248	1.77762	1.78744	1.86328	1.52769	1.51342	1.57165	1.62555	1.6852	1.74537	1.79029	3.02203	3.7153	2.47622	3.73013	1.74656	1.77943	1.80302	1.77492	1.78924	1.68066	1.68654	1.77733	1.7212	1.82163	1.3318	1.39855	1.51097	1.36793	0.958446	0.155151	0.0489522	0.0375653	1.22106	1.31017	1.28624	1.31882	1.32306	1.56349	1.62496
		0.0589499	2.55401	2.11669	2.62701	2.85088	2.36992	2.65919	1.67212	1.76505	1.75218	1.72338	1.77747	1.48875	1.50693	1.53721	1.60035	1.64011	1.71349	1.76392	3.04215	3.67056	2.42466	3.74493	1.76202	1.71246	1.79609	1.72896	1.7603	1.64975	1.63409	1.74552	1.65264	1.74873	1.30732	1.37679	1.46912	1.35226	0.958653	0.153896	0.0513252	0.0349404	1.20098	1.27509	1.26001	1.29249	1.2984	1.55554	1.60112
		0.0621499	2.4828	2.10975	2.62077	2.82169	2.36153	2.67319	1.63066	1.69164	1.69476	1.70607	1.77147	1.45727	1.46524	1.50529	1.57697	1.60857	1.69359	1.77341	2.98469	3.6493	2.40348	3.72796	1.71035	1.66327	1.7473	1.68976	1.72231	1.58078	1.5918	1.67482	1.65443	1.74075	1.27325	1.34134	1.43992	1.32675	0.932658	0.156546	0.0472377	0.0370106	1.18179	1.25432	1.2444	1.28988	1.27285	1.52204	1.58449
		0.0669499	2.47965	2.07977	2.5595	2.74778	2.31441	2.62899	1.58367	1.65159	1.64564	1.65153	1.73135	1.44802	1.43004	1.46569	1.53333	1.56207	1.66812	1.69797	2.96421	3.64232	2.37542	3.6424	1.62921	1.64401	1.66675	1.64346	1.66975	1.54474	1.56891	1.64148	1.6187	1.67277	1.24854	1.31621	1.41961	1.29101	0.903996	0.151696	0.0453762	0.0357798	1.14537	1.23193	1.20954	1.25188	1.24979	1.49836	1.53977
		0.0733499	2.44923	2.05907	2.51836	2.7041	2.29898	2.59606	1.53463	1.60959	1.6105	1.59631	1.6816	1.38452	1.37917	1.42473	1.48936	1.50307	1.64005	1.67401	2.89575	3.59111	2.35125	3.59294	1.56495	1.57981	1.60423	1.58601	1.61604	1.48217	1.48526	1.59849	1.5391	1.61951	1.21405	1.27781	1.38887	1.26571	0.894503	0.143497	0.045821	0.0322529	1.12537	1.19719	1.16653	1.2099	1.22812	1.44435	1.49316
		0.0797498	2.38947	2.02125	2.48327	2.69476	2.25202	2.54342	1.48369	1.55771	1.55363	1.57131	1.61206	1.35775	1.33458	1.40704	1.43688	1.46319	1.62212	1.65154	2.87159	3.52813	2.29872	3.53419	1.52288	1.52723	1.53908	1.51506	1.52893	1.42606	1.45694	1.52863	1.49216	1.57388	1.17927	1.24247	1.3349	1.23083	0.861276	0.1433	0.0460016	0.0316559	1.09334	1.1715	1.13344	1.17883	1.18602	1.41291	1.4535
		0.0861498	2.35254	1.9649	2.44443	2.63086	2.20307	2.51849	1.44642	1.51662	1.4958	1.52132	1.5716	1.30971	1.292	1.33746	1.40007	1.42491	1.58923	1.60856	2.85518	3.50037	2.26658	3.48254	1.45209	1.48258	1.51488	1.48724	1.48674	1.3959	1.40046	1.4789	1.45695	1.53606	1.14613	1.21833	1.30745	1.18831	0.850065	0.138695	0.043871	0.0296009	1.05471	1.14436	1.11408	1.13871	1.15476	1.35873	1.3997
		0.0925498	2.33284	1.94046	2.43629	2.61415	2.17652	2.48098	1.39367	1.45624	1.47368	1.47319	1.51281	1.26385	1.25424	1.30413	1.35017	1.37189	1.55174	1.58192	2.81367	3.47109	2.24624	3.41184	1.4254	1.42038	1.46209	1.41407	1.45988	1.34404	1.33487	1.44027	1.40856	1.48688	1.12313	1.19001	1.28455	1.17646	0.817593	0.13701	0.0432157	0.0312196	1.042	1.11212	1.08678	1.12182	1.132	1.34088	1.36118
		0.0989498	2.29377	1.87411	2.38264	2.57311	2.15704	2.45408	1.38685	1.39248	1.4059	1.42045	1.4692	1.24985	1.22579	1.26194	1.30026	1.33674	1.54394	1.55616	2.77229	3.45683	2.1833	3.39228	1.36355	1.3782	1.42609	1.37329	1.40031	1.29478	1.32727	1.39045	1.37184	1.42126	1.075	1.15164	1.24018	1.13358	0.80807	0.132871	0.0423871	0.029742	1.01983	1.09014	1.05409	1.09628	1.08989	1.29844	1.3223
		0.10535	2.25575	1.88295	2.34995	2.53186	2.11342	2.40306	1.34064	1.36133	1.37416	1.36421	1.42489	1.20315	1.17527	1.22552	1.27464	1.30409	1.52418	1.535	2.73683	3.41635	2.14662	3.32278	1.31836	1.34343	1.36986	1.34504	1.34543	1.2292	1.26283	1.35357	1.33505	1.40226	1.05329	1.11541	1.21026	1.09663	0.785596	0.124298	0.0411984	0.0293064	1.00041	1.04712	1.03772	1.06195	1.07413	1.25658	1.29456
		0.11175	2.22099	1.8435	2.29944	2.5113	2.09476	2.38969	1.31218	1.32666	1.3311	1.33275	1.40316	1.16792	1.14535	1.1983	1.23599	1.28093	1.49142	1.51239	2.68977	3.35954	2.11629	3.31998	1.28651	1.2945	1.319	1.29908	1.31539	1.22473	1.23564	1.31241	1.28842	1.3597	1.02963	1.09795	1.17687	1.08355	0.774252	0.124216	0.0389213	0.0288937	0.96844	1.0343	1.00925	1.04871	1.05387	1.24221	1.28295
		0.11815	2.20098	1.80658	2.28288	2.45935	2.07923	2.33954	1.2758	1.30348	1.2922	1.2934	1.35497	1.13457	1.11409	1.16395	1.20345	1.22714	1.47828	1.47631	2.68792	3.34305	2.08851	3.24708	1.24648	1.26315	1.30418	1.2642	1.30289	1.18579	1.17885	1.28662	1.23659	1.32737	1.01709	1.07459	1.14711	1.05876	0.748951	0.124143	0.0380097	0.0297098	0.964255	1.01216	0.987918	1.02923	1.03223	1.18788	1.23088
		0.12455	2.16921	1.79761	2.23547	2.43712	2.02117	2.31948	1.20937	1.26375	1.26565	1.26836	1.30867	1.11423	1.09389	1.12328	1.19249	1.20214	1.445	1.47379	2.637	3.32072	2.04229	3.20096	1.21765	1.22298	1.24357	1.23848	1.21913	1.16262	1.17824	1.24053	1.2084	1.29398	0.995898	1.03857	1.13648	1.05596	0.735573	0.120717	0.0389601	0.026784	0.941677	0.991375	0.969338	1.00813	1.00654	1.19145	1.21238
		0.13415	2.13162	1.75505	2.21349	2.40819	1.99345	2.26437	1.18675	1.21672	1.22296	1.21826	1.28264	1.07851	1.05799	1.09034	1.12247	1.16254	1.40473	1.44612	2.61876	3.26985	1.99787	3.1538	1.17763	1.16488	1.23067	1.19105	1.20168	1.11569	1.1221	1.19968	1.16791	1.22953	0.975415	1.00115	1.08841	1.01343	0.718069	0.117958	0.0350269	0.0260371	0.910025	0.969347	0.946533	0.96843	0.982348	1.16616	1.17771
		0.14695	2.0665	1.70316	2.15784	2.35012	1.94412	2.22107	1.12336	1.16679	1.15553	1.16649	1.21515	1.03472	1.01938	1.03818	1.0786	1.11599	1.36879	1.3943	2.55924	3.21953	1.95265	3.12986	1.10718	1.10558	1.1567	1.13232	1.13597	1.05714	1.07231	1.13635	1.1218	1.17687	0.934336	0.977336	1.06375	0.96649	0.683102	0.112776	0.0357998	0.0252857	0.877762	0.923999	0.908651	0.939319	0.935964	1.10693	1.14325
		0.15975	2.03922	1.64735	2.11386	2.29177	1.91033	2.1485	1.07609	1.10517	1.11211	1.1087	1.16441	0.975555	0.966495	1.00003	1.03042	1.05825	1.34521	1.35728	2.50828	3.17297	1.87986	3.03622	1.07212	1.05781	1.11331	1.07669	1.08031	1.01246	1.02596	1.08473	1.06892	1.11403	0.89841	0.951472	1.02196	0.938705	0.666471	0.109393	0.0345863	0.0255835	0.849997	0.881912	0.871131	0.913386	0.906089	1.05889	1.1048
		0.17255	1.98782	1.62229	2.05324	2.24213	1.87619	2.10948	1.02994	1.06113	1.04986	1.07114	1.11229	0.942668	0.930135	0.960831	0.992944	1.02022	1.31715	1.30943	2.47512	3.12282	1.82836	2.98025	1.02448	1.00344	1.05956	1.02252	1.02853	0.96817	0.974517	1.03081	1.02343	1.05172	0.870798	0.919362	0.984129	0.911497	0.639394	0.105506	0.0319752	0.0238067	0.815601	0.856575	0.83618	0.876741	0.86019	1.02517	1.05426
		0.18535	1.96028	1.57276	2.0088	2.19107	1.82879	2.07581	0.982811	1.01698	1.03205	1.0236	1.07726	0.918841	0.884475	0.918014	0.967727	0.986694	1.27871	1.28545	2.4388	3.06796	1.7845	2.91986	0.974013	0.959978	1.00096	0.992374	0.991144	0.926331	0.931259	0.981393	0.980885	1.01028	0.852153	0.891283	0.959184	0.872976	0.623282	0.102747	0.0313757	0.0235792	0.795357	0.825989	0.81142	0.845701	0.842166	0.977195	1.01493
		0.19815	1.92629	1.53254	1.97415	2.15347	1.77354	2.03016	0.957465	0.977375	0.986968	0.988291	1.05539	0.86838	0.851822	0.881567	0.920026	0.949943	1.25842	1.24602	2.38501	3.0316	1.73783	2.84717	0.961873	0.932015	0.959061	0.942197	0.954335	0.894391	0.896555	0.937428	0.945351	0.989284	0.825087	0.866406	0.930672	0.844209	0.608979	0.0986772	0.0317441	0.0219686	0.759938	0.796989	0.784863	0.824441	0.810826	0.974995	0.972757
		0.21095	1.89984	1.49387	1.92857	2.1135	1.73695	1.98406	0.912458	0.951636	0.962097	0.956073	1.00441	0.849978	0.830998	0.860779	0.88627	0.911408	1.22091	1.21107	2.37768	2.99491	1.68727	2.80025	0.914713	0.890812	0.928924	0.909609	0.905071	0.860131	0.849287	0.917094	0.90881	0.947709	0.776951	0.836198	0.910715	0.815571	0.587231	0.0961356	0.0313389	0.0211977	0.74643	0.775436	0.760157	0.803425	0.776979	0.932353	0.952387
		0.22375	1.84457	1.44996	1.89514	2.06518	1.70334	1.96734	0.876807	0.921786	0.922263	0.907568	0.98022	0.81521	0.807242	0.828326	0.860402	0.875091	1.19955	1.19282	2.3259	2.96051	1.66356	2.75718	0.873369	0.859186	0.89673	0.872517	0.878564	0.831763	0.825758	0.871673	0.887539	0.905638	0.755505	0.797612	0.89264	0.794246	0.580905	0.0934521	0.0304159	0.0220818	0.730552	0.747623	0.736304	0.774167	0.758517	0.907628	0.917062
		0.23655	1.8208	1.43917	1.85935	2.03463	1.68316	1.92115	0.846867	0.881628	0.902014	0.899176	0.946853	0.779991	0.776483	0.813216	0.822953	0.851237	1.17479	1.16524	2.29764	2.92072	1.62632	2.70793	0.847233	0.845779	0.882233	0.844025	0.829329	0.807714	0.794707	0.856459	0.84663	0.874439	0.729564	0.775579	0.85749	0.772975	0.556014	0.0920974	0.0284266	0.0215771	0.702781	0.728399	0.720563	0.758984	0.748885	0.878401	0.898683
		0.24935	1.79748	1.40204	1.81903	2.01639	1.63467	1.89455	0.823793	0.853726	0.863805	0.856697	0.899233	0.766983	0.748693	0.777108	0.794358	0.813286	1.15203	1.13038	2.25986	2.88536	1.60357	2.67218	0.797609	0.806695	0.830721	0.801212	0.834707	0.773705	0.763181	0.821242	0.810636	0.852903	0.722	0.75539	0.839162	0.740281	0.54324	0.0887577	0.0275209	0.0214245	0.687633	0.711546	0.702785	0.727794	0.725026	0.857942	0.867485
		0.268549	1.7528	1.35948	1.77207	1.97119	1.60684	1.85559	0.780279	0.825304	0.830584	0.809983	0.871628	0.72871	0.710651	0.738267	0.763768	0.786234	1.12443	1.10676	2.22474	2.84318	1.55164	2.61088	0.757328	0.763989	0.796808	0.769636	0.781948	0.732852	0.727906	0.777314	0.777154	0.803226	0.691138	0.731441	0.79979	0.72232	0.52584	0.0869467	0.0274934	0.019621	0.655999	0.678581	0.668188	0.705522	0.691283	0.819747	0.838108
		0.294149	1.69642	1.31913	1.70966	1.89624	1.53927	1.79336	0.733112	0.780604	0.788302	0.758559	0.82961	0.689679	0.678514	0.705798	0.718253	0.750923	1.07753	1.06085	2.16639	2.76008	1.47668	2.53063	0.721501	0.725201	0.745702	0.715828	0.721038	0.695394	0.685159	0.731131	0.731528	0.745756	0.660731	0.701081	0.770406	0.691511	0.499657	0.0816672	0.0249307	0.0196359	0.632691	0.644753	0.645987	0.677125	0.661364	0.773916	0.79864
		0.319749	1.65882	1.27585	1.64422	1.86052	1.50596	1.75196	0.694185	0.732293	0.753334	0.716682	0.78212	0.64894	0.643886	0.670092	0.683715	0.714464	1.044	1.02918	2.12757	2.70034	1.42836	2.45133	0.683287	0.687727	0.700218	0.674637	0.679305	0.654926	0.647575	0.691847	0.685972	0.70814	0.632007	0.66534	0.731996	0.659494	0.480581	0.0774686	0.0240426	0.0181999	0.603973	0.615207	0.619265	0.648648	0.621884	0.739062	0.759083
		0.345349	1.61452	1.23813	1.59984	1.8103	1.45582	1.70319	0.652548	0.694615	0.71014	0.683486	0.735926	0.612041	0.608138	0.640401	0.647162	0.681227	1.00395	0.979977	2.08119	2.65204	1.37618	2.38711	0.643687	0.649106	0.662475	0.646883	0.634001	0.621376	0.610964	0.659746	0.665273	0.659407	0.597949	0.629743	0.698201	0.629785	0.452654	0.0745648	0.0238989	0.0171692	0.578561	0.589625	0.588772	0.618485	0.597218	0.698773	0.723697
		0.370949	1.57867	1.19311	1.5574	1.7661	1.40262	1.64511	0.62883	0.657254	0.678035	0.641978	0.700461	0.577353	0.586284	0.61398	0.6131	0.653289	0.967894	0.945384	2.04504	2.60137	1.32221	2.31335	0.615006	0.612021	0.621424	0.61736	0.596792	0.598932	0.582653	0.640739	0.629042	0.629901	0.565332	0.605459	0.677119	0.605721	0.442869	0.0720937	0.0226212	0.0164193	0.546356	0.572157	0.563764	0.589269	0.582615	0.681736	0.696463
		0.396549	1.54249	1.16043	1.50463	1.71889	1.36603	1.61244	0.598385	0.631977	0.645016	0.616947	0.664243	0.551427	0.559035	0.58888	0.585345	0.622011	0.940572	0.912572	1.99076	2.54982	1.27135	2.23735	0.590041	0.589372	0.601696	0.595172	0.565742	0.578692	0.548183	0.604909	0.604119	0.6189	0.543796	0.57794	0.649507	0.583291	0.428861	0.068038	0.0222357	0.0162072	0.524302	0.542642	0.546163	0.566735	0.558545	0.6493	0.668225
		0.422149	1.49925	1.12445	1.46973	1.67649	1.33406	1.59068	0.576426	0.607215	0.617741	0.588077	0.63144	0.530061	0.533281	0.564258	0.558408	0.591832	0.907764	0.882001	1.95759	2.50661	1.218	2.17799	0.562292	0.55056	0.571644	0.561183	0.539166	0.549644	0.536574	0.574768	0.563849	0.574862	0.524524	0.5402	0.633225	0.559679	0.409958	0.0674175	0.0206525	0.0152997	0.502284	0.528807	0.525798	0.547549	0.540603	0.622483	0.643037
		0.447749	1.4746	1.09063	1.42255	1.63454	1.3006	1.57084	0.532745	0.579659	0.593498	0.571746	0.602641	0.506934	0.507747	0.542486	0.533272	0.578022	0.880328	0.845232	1.90712	2.46706	1.18103	2.12508	0.546662	0.536516	0.543558	0.53052	0.506159	0.52298	0.50829	0.551565	0.545023	0.549494	0.506842	0.526659	0.61585	0.543115	0.397876	0.0649287	0.0200043	0.0153098	0.47918	0.503191	0.508813	0.527081	0.521185	0.603652	0.617117
		0.473349	1.44964	1.05186	1.37439	1.59582	1.26449	1.52868	0.519676	0.560635	0.566857	0.544917	0.580526	0.489822	0.481311	0.525613	0.50981	0.549568	0.863605	0.815165	1.86875	2.42561	1.15415	2.07556	0.524698	0.51402	0.515736	0.506355	0.489528	0.497759	0.48198	0.524009	0.518881	0.532581	0.494318	0.515199	0.591157	0.519573	0.38944	0.062424	0.019043	0.0142798	0.46624	0.487465	0.48417	0.510857	0.500045	0.571449	0.594079
		0.498949	1.41975	1.02753	1.33776	1.55516	1.23028	1.49714	0.511158	0.540311	0.543363	0.530928	0.557617	0.465443	0.467597	0.505111	0.490883	0.526292	0.83832	0.798424	1.84679	2.37224	1.12294	2.01548	0.488646	0.481321	0.482584	0.499193	0.462794	0.477982	0.470783	0.512732	0.498897	0.50482	0.479838	0.490101	0.579089	0.501821	0.378648	0.0596435	0.0175129	0.0142359	0.45482	0.475739	0.467061	0.49918	0.491278	0.548949	0.569031
		0.537349	1.38049	0.992647	1.3022	1.51018	1.19576	1.45314	0.471216	0.513438	0.513596	0.492143	0.534269	0.441511	0.447701	0.474002	0.45849	0.49953	0.809645	0.769102	1.79768	2.32669	1.0778	1.93502	0.457722	0.463004	0.459961	0.467301	0.438937	0.453965	0.44214	0.475746	0.476424	0.476184	0.457476	0.460154	0.544763	0.479661	0.364238	0.0579885	0.0181476	0.013111	0.431886	0.451879	0.44609	0.468524	0.461794	0.525525	0.551563
		0.588549	1.34553	0.943259	1.24825	1.45773	1.14588	1.39606	0.442291	0.470131	0.484307	0.454586	0.498629	0.410763	0.419296	0.43905	0.425063	0.467255	0.774898	0.72712	1.73813	2.2764	1.02682	1.84367	0.4218	0.428389	0.424883	0.430901	0.411917	0.423716	0.418864	0.448959	0.439502	0.442434	0.429274	0.43461	0.515013	0.454861	0.342888	0.0543212	0.0170418	0.0127482	0.404496	0.426496	0.418653	0.441717	0.435911	0.498482	0.518327
		0.639749	1.31558	0.91282	1.18683	1.39362	1.10448	1.34347	0.411377	0.443851	0.46034	0.42273	0.462729	0.384191	0.390223	0.408673	0.398229	0.433617	0.743395	0.68901	1.67979	2.2134	0.964978	1.75312	0.406426	0.402136	0.391043	0.399597	0.375568	0.396267	0.382564	0.413031	0.406327	0.40788	0.40373	0.405989	0.496803	0.432077	0.323143	0.0519011	0.0165585	0.012298	0.383855	0.396413	0.403306	0.426086	0.40684	0.464591	0.481524
		0.690949	1.27022	0.876359	1.13168	1.33269	1.0649	1.29611	0.388787	0.417912	0.431649	0.399006	0.440388	0.362469	0.362943	0.391072	0.375906	0.408306	0.70836	0.659962	1.63223	2.13945	0.927074	1.67009	0.372132	0.364858	0.366917	0.3752	0.3537	0.353756	0.360327	0.38923	0.378007	0.377989	0.383292	0.3934	0.480553	0.411618	0.308925	0.050364	0.015214	0.0120942	0.361488	0.38034	0.37609	0.406925	0.387608	0.4378	0.454861
		0.742149	1.24162	0.847059	1.09198	1.29521	1.03382	1.25853	0.367508	0.391665	0.408342	0.381954	0.420432	0.347124	0.336861	0.370683	0.358237	0.381106	0.686606	0.628385	1.59878	2.09699	0.887384	1.61309	0.349657	0.349824	0.343018	0.357612	0.345825	0.326666	0.344854	0.363702	0.360664	0.370847	0.358535	0.370371	0.458054	0.389437	0.291721	0.047501	0.0146842	0.0108144	0.34455	0.364202	0.356954	0.387046	0.367737	0.423711	0.434726
		0.793348	1.21278	0.808129	1.04744	1.26253	0.996526	1.22108	0.347608	0.366783	0.379975	0.360128	0.392798	0.325089	0.321861	0.348265	0.334725	0.368807	0.659845	0.595956	1.56405	2.04365	0.8546	1.56206	0.336014	0.327353	0.328914	0.330906	0.324504	0.309857	0.3262	0.339632	0.339034	0.335288	0.339638	0.354775	0.437297	0.377464	0.279041	0.0455259	0.0134811	0.010748	0.326448	0.34916	0.350455	0.372417	0.351867	0.401453	0.402639
		0.844548	1.18006	0.776381	1.00853	1.2194	0.978281	1.1921	0.334024	0.352323	0.358757	0.333752	0.381102	0.312171	0.303102	0.325875	0.321271	0.34891	0.634272	0.574308	1.51702	1.99264	0.821423	1.51599	0.313183	0.302761	0.30598	0.322054	0.301735	0.29211	0.314809	0.330056	0.314587	0.325939	0.322759	0.335955	0.419029	0.352106	0.269926	0.0438749	0.0127676	0.0103787	0.309732	0.330686	0.33282	0.353887	0.336995	0.379129	0.385573
		0.895748	1.16488	0.750104	0.972348	1.17774	0.951501	1.15414	0.318416	0.330923	0.346085	0.318786	0.356185	0.290183	0.290512	0.311959	0.303799	0.336281	0.611687	0.542204	1.48403	1.93746	0.80386	1.47004	0.307281	0.285041	0.293602	0.296205	0.292382	0.272365	0.303233	0.312881	0.297258	0.298436	0.311896	0.324209	0.401201	0.342686	0.2548	0.0433035	0.0122559	0.0101916	0.300008	0.322062	0.318414	0.331716	0.322102	0.360598	0.372661
		0.946948	1.13304	0.72266	0.952492	1.15407	0.923098	1.11284	0.2991	0.318933	0.330149	0.305255	0.345663	0.279524	0.279032	0.299506	0.292807	0.310816	0.599027	0.5235	1.45972	1.89649	0.768906	1.4292	0.290412	0.266633	0.28819	0.285171	0.273565	0.255745	0.276267	0.292858	0.289708	0.279436	0.298113	0.318306	0.384731	0.323079	0.241922	0.039963	0.0126435	0.00937352	0.286602	0.306042	0.306591	0.318757	0.311503	0.346457	0.348802
		0.998148	1.11037	0.702106	0.923448	1.12332	0.894004	1.08749	0.284335	0.306315	0.313808	0.28895	0.327035	0.264896	0.262013	0.287907	0.278848	0.300563	0.58126	0.496683	1.43367	1.84906	0.743439	1.39794	0.273539	0.25699	0.262943	0.259144	0.257612	0.240079	0.258504	0.272354	0.273997	0.261198	0.281292	0.297675	0.370504	0.306836	0.239799	0.0397955	0.0116727	0.00934302	0.271638	0.297246	0.300075	0.303526	0.300652	0.332378	0.328482
		1.07495	1.09573	0.667023	0.882204	1.08969	0.868077	1.04107	0.263625	0.285236	0.293214	0.278083	0.304994	0.2462	0.253541	0.261687	0.257081	0.285421	0.552522	0.471397	1.397	1.79622	0.724248	1.36524	0.249926	0.243312	0.242165	0.249368	0.244121	0.221826	0.244584	0.261843	0.258852	0.248634	0.269399	0.281692	0.352495	0.292854	0.229795	0.0375132	0.0107253	0.00924926	0.256356	0.27419	0.285919	0.287025	0.287194	0.310644	0.30727
		1.17735	1.05804	0.631934	0.840421	1.0353	0.836371	1.0047	0.238109	0.27439	0.273788	0.260053	0.285219	0.231104	0.231308	0.239311	0.243652	0.263548	0.519625	0.435346	1.36889	1.72942	0.689607	1.34455	0.227414	0.225624	0.223573	0.226598	0.225249	0.207708	0.227979	0.241291	0.236163	0.227943	0.25034	0.267481	0.329816	0.26975	0.216831	0.0361314	0.0105433	0.00827401	0.242002	0.250073	0.2713	0.271185	0.263793	0.289886	0.285977
		1.27975	1.02656	0.589687	0.802443	0.999503	0.807282	0.972846	0.223276	0.250068	0.260307	0.242688	0.266008	0.211552	0.220243	0.219953	0.224011	0.253651	0.495163	0.404805	1.33625	1.64943	0.651409	1.32251	0.208534	0.213221	0.208379	0.208071	0.206423	0.194324	0.214934	0.222602	0.224008	0.212056	0.237653	0.24893	0.305128	0.254275	0.203796	0.0351912	0.0102448	0.00795294	0.228283	0.232868	0.256385	0.256762	0.242514	0.275747	0.2742
		1.38215	1.00631	0.55909	0.768248	0.961474	0.784671	0.947799	0.2019	0.227071	0.24128	0.226334	0.253118	0.198123	0.201918	0.20714	0.207473	0.233454	0.46618	0.381605	1.31253	1.5769	0.626426	1.28214	0.196734	0.19866	0.197459	0.188178	0.197427	0.182976	0.200951	0.207349	0.202989	0.198764	0.223749	0.239435	0.293872	0.245626	0.193417	0.0317631	0.00986714	0.00754906	0.216082	0.218847	0.239157	0.243309	0.226443	0.253215	0.25388
		1.48455	0.982155	0.525733	0.723596	0.910668	0.752872	0.909728	0.190515	0.204858	0.221358	0.212813	0.235227	0.187734	0.189616	0.190278	0.200052	0.215126	0.439752	0.361914	1.28151	1.51498	0.603326	1.22963	0.181858	0.18526	0.188281	0.184703	0.186279	0.171004	0.178724	0.186987	0.187524	0.183485	0.215769	0.225209	0.275573	0.230597	0.184259	0.0302453	0.00908982	0.0070733	0.203305	0.206042	0.225812	0.228632	0.214171	0.237061	0.237846
		1.58695	0.954262	0.498855	0.690609	0.881488	0.727089	0.868089	0.178168	0.192508	0.205012	0.199579	0.220855	0.180263	0.177022	0.18167	0.186161	0.201996	0.412904	0.346608	1.24538	1.45049	0.572262	1.16716	0.1788	0.17232	0.171271	0.166413	0.174798	0.158763	0.170514	0.175448	0.187221	0.174122	0.201516	0.211122	0.264218	0.217511	0.174781	0.0299466	0.00896951	0.00650097	0.190584	0.196735	0.220129	0.219022	0.211014	0.222623	0.223978
		1.68935	0.935275	0.476381	0.65928	0.853796	0.697882	0.820031	0.172471	0.179578	0.196715	0.185054	0.205678	0.168121	0.16618	0.17443	0.178778	0.189108	0.394826	0.329589	1.21819	1.39398	0.560712	1.12103	0.172519	0.165635	0.164122	0.153489	0.166338	0.15046	0.16125	0.168285	0.182126	0.168741	0.184002	0.202532	0.245855	0.204366	0.163534	0.0279317	0.00840932	0.00694232	0.181461	0.187453	0.206308	0.205292	0.199976	0.214393	0.209065
		1.79175	0.92413	0.454853	0.625434	0.823063	0.679902	0.78345	0.155225	0.168896	0.191361	0.176451	0.196754	0.164915	0.157323	0.160737	0.161476	0.182141	0.38032	0.312007	1.19811	1.35539	0.527984	1.04235	0.161418	0.152166	0.1582	0.150633	0.163033	0.140243	0.152185	0.155797	0.162998	0.164082	0.173474	0.190106	0.243409	0.193005	0.160381	0.0270408	0.00840809	0.00643264	0.174725	0.181839	0.200027	0.194716	0.191167	0.205167	0.202623
		1.89415	0.916678	0.437514	0.593684	0.803126	0.66332	0.741787	0.146347	0.160839	0.179677	0.174209	0.184834	0.151671	0.148082	0.149017	0.15192	0.173455	0.371136	0.298366	1.18074	1.31659	0.496801	0.962011	0.152655	0.14465	0.144515	0.138768	0.150024	0.136647	0.146792	0.150451	0.150462	0.153773	0.168867	0.17918	0.228209	0.181781	0.149743	0.0263926	0.00829776	0.00605064	0.164775	0.174785	0.193842	0.185014	0.17894	0.194744	0.196269
		1.99655	0.892092	0.418313	0.569812	0.772916	0.638595	0.725826	0.143551	0.162118	0.173231	0.164247	0.172701	0.14669	0.141748	0.141327	0.136289	0.174172	0.363601	0.286614	1.16127	1.27572	0.459656	0.900858	0.145218	0.136557	0.132454	0.129436	0.138558	0.130931	0.135995	0.143525	0.14542	0.144758	0.164966	0.170709	0.223393	0.171027	0.146093	0.0249114	0.0075763	0.00599038	0.154512	0.157996	0.184815	0.179027	0.176131	0.181303	0.189521
		2.15015	0.874415	0.388609	0.543156	0.731422	0.611234	0.688447	0.12882	0.154723	0.153134	0.150003	0.159341	0.137387	0.134981	0.137545	0.132778	0.161489	0.349253	0.274165	1.13605	1.19631	0.426456	0.815436	0.140339	0.128552	0.124459	0.120451	0.125317	0.11768	0.118613	0.133203	0.132704	0.135487	0.150405	0.154564	0.209137	0.165313	0.136154	0.0246755	0.0070843	0.00546073	0.143703	0.147081	0.170486	0.1632	0.158432	0.167281	0.181693
		2.35495	0.851436	0.358605	0.500523	0.684792	0.574351	0.638096	0.116615	0.137931	0.14156	0.132194	0.14559	0.118758	0.122524	0.127242	0.127783	0.140462	0.33191	0.260976	1.10607	1.14332	0.388687	0.697539	0.124175	0.117192	0.113505	0.110506	0.116743	0.110707	0.105514	0.124425	0.1138	0.122613	0.136663	0.142883	0.196412	0.156226	0.129506	0.0226907	0.00622077	0.0049112	0.134487	0.137227	0.158049	0.151265	0.14304	0.155814	0.172906
		2.55974	0.833362	0.346956	0.470735	0.642969	0.535636	0.606811	0.107391	0.128947	0.126522	0.119149	0.137393	0.112969	0.108114	0.115796	0.119704	0.131727	0.318164	0.244885	1.07716	1.09804	0.372428	0.62788	0.114999	0.109936	0.102099	0.099506	0.105904	0.101651	0.103596	0.115313	0.104404	0.113267	0.12683	0.131237	0.179468	0.142523	0.118249	0.0202127	0.00621697	0.00478068	0.122666	0.127658	0.141614	0.140533	0.131447	0.149727	0.15359
		2.76454	0.814916	0.337935	0.45382	0.605907	0.496515	0.590361	0.100012	0.116252	0.107044	0.110096	0.129902	0.102739	0.102497	0.109915	0.112988	0.121889	0.304622	0.22827	1.05172	1.06176	0.348406	0.600004	0.101047	0.101968	0.0977198	0.0922309	0.0931077	0.0916006	0.0939372	0.100108	0.103803	0.101007	0.110781	0.121561	0.170385	0.135939	0.107672	0.0194154	0.00593338	0.00424134	0.114836	0.117476	0.133959	0.12826	0.124598	0.139691	0.145595
		2.96934	0.797667	0.320661	0.422053	0.573995	0.469509	0.567793	0.0905796	0.107079	0.104833	0.0927759	0.121179	0.0972725	0.0897615	0.09756	0.10425	0.113302	0.292915	0.217649	1.00832	1.02932	0.329841	0.605516	0.0908164	0.0917661	0.0843015	0.0875025	0.0850363	0.0842102	0.0902806	0.101103	0.0964511	0.0937361	0.103917	0.114196	0.152426	0.122665	0.101603	0.0182304	0.00497201	0.00420275	0.103064	0.109883	0.130183	0.11896	0.119924	0.130531	0.140315
		3.17414	0.780674	0.302877	0.388909	0.545504	0.447388	0.552333	0.080915	0.104511	0.100105	0.088739	0.113587	0.0910683	0.0883035	0.0842286	0.0900652	0.105838	0.277016	0.200803	0.955106	1.00498	0.301751	0.60398	0.0830632	0.0858272	0.0819055	0.0837519	0.0815902	0.090374	0.0811617	0.0903709	0.0830827	0.0911812	0.0947452	0.110313	0.140772	0.113777	0.0927615	0.0172726	0.0053979	0.00391522	0.0991196	0.102517	0.127851	0.109342	0.112308	0.12206	0.129633
		3.37894	0.769202	0.277228	0.358716	0.522637	0.424786	0.534428	0.0818775	0.0958474	0.0976376	0.0859411	0.0977238	0.0872589	0.0794943	0.0851859	0.0926096	0.0895677	0.261725	0.187253	0.920609	0.972011	0.274945	0.61769	0.0794361	0.0747372	0.082686	0.0766422	0.0756708	0.0797141	0.0738907	0.0770918	0.07507	0.0834872	0.0864214	0.108032	0.133211	0.108332	0.084284	0.0163379	0.00492132	0.00380011	0.0948881	0.0934202	0.121076	0.103237	0.103112	0.113506	0.11786
		3.58374	0.766319	0.269567	0.326585	0.501327	0.405957	0.525234	0.0709769	0.0879237	0.0958683	0.0752483	0.0970252	0.0806974	0.0738768	0.0838341	0.0896536	0.080361	0.251903	0.179522	0.889176	0.946255	0.257505	0.636308	0.0704082	0.0708027	0.0721994	0.0723367	0.0684317	0.0701756	0.067259	0.0768513	0.0738851	0.0782471	0.0842439	0.0959573	0.128748	0.103997	0.0809811	0.0149794	0.00438048	0.00351987	0.095919	0.0861218	0.113265	0.094741	0.0960493	0.107998	0.109276
		3.78854	0.757064	0.259145	0.301681	0.493128	0.388612	0.519652	0.0686844	0.0830859	0.0951372	0.0772353	0.0919986	0.0732518	0.0677467	0.0787226	0.0854644	0.0746976	0.235517	0.170884	0.879135	0.903216	0.236297	0.629831	0.0725218	0.0668455	0.0719853	0.0629719	0.0732711	0.0623353	0.0680625	0.0811337	0.0712104	0.0708264	0.0763916	0.0896175	0.126258	0.0983558	0.0756405	0.0145867	0.00439958	0.00349588	0.0878062	0.0823315	0.105728	0.0899558	0.0847566	0.100056	0.104479
		3.99334	0.742328	0.24541	0.296472	0.487334	0.373441	0.492481	0.0701446	0.0865049	0.0926378	0.0700098	0.0865597	0.0680186	0.068301	0.0730799	0.0734796	0.0707658	0.219518	0.16684	0.882068	0.839064	0.226253	0.631997	0.0697532	0.057481	0.0621487	0.0609822	0.0656932	0.0557595	0.0683888	0.0726952	0.0719741	0.0712769	0.0723875	0.0856255	0.118308	0.0940115	0.0751646	0.015496	0.0044405	0.00335773	0.0811304	0.0774641	0.099378	0.0838179	0.0719596	0.0911279	0.0953739
		4.30054	0.721763	0.225545	0.289653	0.450698	0.349262	0.483965	0.0639815	0.0774005	0.0793057	0.0720723	0.0759717	0.065873	0.0570249	0.0665749	0.0590054	0.0626402	0.199993	0.157629	0.858248	0.77451	0.212922	0.656574	0.061132	0.053254	0.0549219	0.059328	0.0604744	0.0512782	0.0604509	0.0696473	0.0598731	0.0614763	0.0729697	0.0782159	0.106054	0.0915051	0.0701302	0.0140069	0.00413466	0.00312	0.080476	0.0725	0.0936901	0.0784306	0.0685964	0.088805	0.0858489
		4.71014	0.704399	0.204805	0.278401	0.407414	0.30928	0.457929	0.0539653	0.0707897	0.0761917	0.071111	0.0751158	0.0551422	0.050423	0.0599831	0.0569194	0.0576354	0.178673	0.149927	0.764577	0.74442	0.192934	0.70691	0.0498516	0.0555295	0.0518523	0.053857	0.0535276	0.0503042	0.0491393	0.0595716	0.0458297	0.0535506	0.0663599	0.0698906	0.090516	0.084877	0.0586703	0.0134677	0.00411504	0.00278881	0.0789747	0.0650813	0.0835562	0.0782403	0.066353	0.0791944	0.0772978
		5.11974	0.690191	0.196568	0.255943	0.36984	0.285568	0.425972	0.0529582	0.0735446	0.0663291	0.0650132	0.0629399	0.0507079	0.047801	0.0534673	0.0470538	0.0536957	0.168221	0.141267	0.69988	0.752159	0.18186	0.759639	0.0482993	0.0430884	0.0429936	0.0484065	0.0495278	0.0509167	0.0479426	0.0516503	0.0531647	0.0514574	0.0585345	0.064143	0.0807717	0.0783455	0.0563155	0.0117764	0.0042823	0.00312962	0.0693854	0.0623654	0.0782212	0.0723449	0.0691105	0.071284	0.0779384
		5.52934	0.687686	0.184376	0.252204	0.345896	0.271448	0.387944	0.0504672	0.0617948	0.0540565	0.0587563	0.0597505	0.0475723	0.0454537	0.0492477	0.0417264	0.0549994	0.149149	0.129478	0.656808	0.765431	0.171713	0.761647	0.0380079	0.0329165	0.0396654	0.0426043	0.0484566	0.0516776	0.0425938	0.0416744	0.0505191	0.0488491	0.0524159	0.0512452	0.0744298	0.0685334	0.0546723	0.0110892	0.00356949	0.00245343	0.062725	0.0511055	0.0776173	0.0657238	0.065987	0.0629157	0.0706146
		5.93894	0.671759	0.17629	0.256312	0.318437	0.249803	0.35048	0.0488942	0.0507856	0.0508744	0.0623568	0.0570743	0.0398309	0.0413275	0.0443018	0.0374349	0.0477402	0.13996	0.114644	0.617851	0.756681	0.158911	0.696244	0.0365421	0.0446258	0.0373312	0.0432879	0.0468106	0.0424187	0.0380119	0.0310966	0.0405164	0.0449786	0.0535522	0.0511331	0.0718198	0.0705346	0.0511983	0.011672	0.0031664	0.00255642	0.0571911	0.0499896	0.072503	0.0611149	0.0623554	0.0573074	0.0688232
		6.34854	0.653024	0.174006	0.257047	0.294001	0.23348	0.311134	0.046256	0.0476529	0.0522754	0.0588292	0.0480325	0.0342858	0.0359909	0.0486455	0.0339036	0.0433628	0.133831	0.105048	0.582583	0.705614	0.139907	0.642893	0.0357979	0.0387412	0.0374817	0.0302961	0.0390821	0.0372399	0.0322604	0.0297522	0.0438503	0.039974	0.04724	0.0486631	0.0661189	0.0637348	0.0478203	0.0109745	0.00312519	0.00250649	0.0490508	0.044558	0.0665602	0.054979	0.0573336	0.0522946	0.063121
		6.75814	0.647799	0.161859	0.251074	0.261727	0.214878	0.269237	0.0443536	0.0513987	0.052503	0.0579848	0.0485271	0.0345768	0.0364782	0.0456779	0.0324107	0.0369754	0.127488	0.0998018	0.547614	0.633462	0.135851	0.570814	0.0291859	0.0336807	0.0321178	0.0252415	0.0312078	0.0305745	0.0271667	0.0283285	0.047279	0.0382327	0.0432977	0.049534	0.0603625	0.0579969	0.0436352	0.0100302	0.00246111	0.00253394	0.0453827	0.0463528	0.0620353	0.0536452	0.0528469	0.0497416	0.053805
		7.16774	0.634253	0.159214	0.239183	0.239352	0.202229	0.246966	0.0346588	0.0440922	0.042833	0.0559586	0.0369873	0.0318881	0.0339944	0.0362471	0.0272443	0.0323218	0.122548	0.0972494	0.501039	0.586425	0.130984	0.487782	0.0306467	0.036967	0.0286381	0.0290041	0.0232173	0.0256338	0.0248441	0.0308522	0.0429877	0.0339998	0.0460067	0.049268	0.0620506	0.0584806	0.0438172	0.00957903	0.00223572	0.00198732	0.0441827	0.046757	0.061359	0.0459749	0.0604697	0.0551928	0.0539218
		7.57733	0.613082	0.146755	0.211876	0.233433	0.1937	0.229194	0.0271607	0.0347154	0.0421259	0.0453703	0.0391246	0.0298937	0.0290757	0.0324327	0.0275685	0.0428406	0.118668	0.0915181	0.460885	0.56085	0.132685	0.440579	0.0310341	0.0307996	0.0349032	0.032434	0.0328678	0.0220835	0.0306877	0.0258168	0.0445252	0.0355746	0.0373279	0.0504857	0.0642088	0.0616722	0.0441231	0.00916829	0.0022175	0.00222318	0.039618	0.0412253	0.05947	0.0417859	0.0575557	0.0531228	0.0463868
		7.98693	0.602148	0.149318	0.207175	0.221984	0.182642	0.214958	0.0274801	0.0352136	0.0355565	0.047374	0.0501412	0.0283356	0.0289797	0.0362617	0.0245448	0.0421433	0.103823	0.0833256	0.431831	0.529258	0.13036	0.411468	0.0294217	0.0328943	0.0186045	0.0315578	0.0232381	0.0238783	0.0312425	0.0220934	0.0400471	0.0346987	0.0296102	0.0444759	0.0620779	0.0532785	0.0409972	0.0102436	0.00242211	0.00175573	0.039022	0.0388774	0.0606608	0.0422545	0.0507462	0.0465225	0.0421124
		8.60133	0.595863	0.145196	0.1916	0.220355	0.168765	0.195113	0.0322002	0.0312962	0.0370958	0.0424863	0.0423442	0.0355778	0.0246941	0.0273827	0.0201755	0.0375754	0.0934401	0.0797803	0.409222	0.517079	0.119459	0.361033	0.0210478	0.0329739	0.0202819	0.0257641	0.0191369	0.0195116	0.0336272	0.0166914	0.0296196	0.0356108	0.0297294	0.0399937	0.0612506	0.0602051	0.0378975	0.00928838	0.00258466	0.00183708	0.0346183	0.0364059	0.0577939	0.040263	0.0432893	0.0414845	0.0366379
		9.42053	0.582164	0.132141	0.168117	0.219082	0.157889	0.180071	0.0257975	0.0259423	0.0378617	0.0286358	0.0354841	0.0308593	0.023609	0.0212467	0.0106272	0.0299001	0.0775154	0.0729778	0.364926	0.463125	0.117111	0.307916	0.0182976	0.0290037	0.0233043	0.0248739	0.0183909	0.014121	0.0334827	0.0242708	0.0277974	0.0337099	0.0293807	0.0360231	0.0506991	0.04875	0.0340323	0.0090851	0.00259096	0.00155798	0.0384369	0.0320977	0.0546859	0.031379	0.0400671	0.0391797	0.0343125
		10.2397	0.565324	0.119433	0.147448	0.222732	0.163618	0.161882	0.0265434	0.0289165	0.0373463	0.0297015	0.0296801	0.0236934	0.0218049	0.0265645	0.0168411	0.0279942	0.069775	0.0683369	0.322333	0.368784	0.100788	0.268058	0.0212802	0.0246476	0.0197999	0.0181703	0.0134408	0.0199017	0.0273651	0.0247958	0.0147249	0.0276135	0.0302291	0.0316127	0.0522922	0.0404345	0.0321913	0.00973161	0.00229778	0.00167644	0.0407056	0.0345154	0.0520909	0.0341297	0.0376186	0.0285927	0.0355277
		11.0589	0.555088	0.111755	0.121163	0.196995	0.157063	0.157815	0.0214698	0.0223995	0.0336223	0.0345979	0.0262583	0.0170542	0.0160526	0.0226736	0.0189783	0.0203149	0.0661051	0.0619338	0.29688	0.331881	0.0854079	0.262569	0.0165814	0.0284364	0.0138211	0.0175107	0.018466	0.0124314	0.0250769	0.0232765	0.0105375	0.0234651	0.0301156	0.0283477	0.0438884	0.0413778	0.0293951	0.00875959	0.00215812	0.00147575	0.0406645	0.0342079	0.0474301	0.0305196	0.0306619	0.0237069	0.0362193
		11.8781	0.539369	0.101578	0.119406	0.182927	0.143077	0.146567	0.0213208	0.0264598	0.0326685	0.0302314	0.0304664	0.0204052	0.0187414	0.0209214	0.0178302	0.0158892	0.0562076	0.0552516	0.283998	0.293759	0.0734402	0.2669	0.0180647	0.0327068	0.0133496	0.0223899	0.0176109	0.0169445	0.02681	0.01925	0.0158546	0.0256176	0.0293454	0.0283303	0.036921	0.0356048	0.0289753	0.00878261	0.00214763	0.00118529	0.0363594	0.0326042	0.0458708	0.0258728	0.0271504	0.0233265	0.0334085
		12.6973	0.523245	0.093156	0.11161	0.176113	0.138327	0.132912	0.019527	0.0229126	0.021377	0.0369928	0.0266884	0.0182418	0.017044	0.0229473	0.0159926	0.0179515	0.0527995	0.0555292	0.27185	0.249825	0.0657406	0.278006	0.0170679	0.0191243	0.010186	0.0127021	0.0202522	0.0133437	0.0195295	0.0150627	0.0184304	0.0241481	0.0301413	0.0227006	0.0321802	0.0305003	0.0271253	0.00774374	0.00195828	0.00126498	0.0312301	0.0213725	0.0451757	0.0277307	0.0271249	0.0249411	0.028266
		13.5165	0.50593	0.0842769	0.101211	0.156778	0.146593	0.1265	0.0196106	0.0179903	0.0224696	0.0371972	0.0202152	0.0152241	0.010926	0.0203684	0.017934	0.0156782	0.0505424	0.0519291	0.255156	0.223621	0.0639515	0.28296	0.0120285	0.0186012	0.0107506	0.015027	0.00534037	0.0117722	0.0166451	0.0186584	0.0162134	0.0148385	0.0215037	0.0178595	0.0347931	0.0268584	0.0242591	0.0075716	0.00189747	0.00114677	0.0272595	0.0213635	0.0392898	0.0226424	0.0278297	0.0207745	0.031919
		14.3357	0.499862	0.0850912	0.111295	0.140974	0.136858	0.125059	0.0149247	0.0198191	0.0183318	0.0233152	0.0203718	0.0126862	0.0154383	0.0255919	0.0115436	0.00858915	0.05295	0.0490598	0.248765	0.21216	0.0643964	0.283958	0.00998948	0.0215235	0.0180892	0.00645428	0.000834223	0.00560496	0.0191721	0.0175702	0.0158969	0.0223403	0.0201863	0.0197039	0.0219534	0.0242241	0.0233368	0.00715594	0.00174446	0.000966594	0.0245378	0.0208613	0.0367941	0.0214779	0.0215099	0.0192028	0.0304933
		15.1549	0.504792	0.0845445	0.109615	0.139358	0.128023	0.112662	0.0117193	0.0199315	0.0203857	0.0202833	0.0166573	0.0137123	0.01458	0.0237116	0.00867736	0.00247114	0.0556779	0.0403789	0.235251	0.197627	0.062891	0.277449	0.00743091	0.0106383	0.0232854	0.00745418	0.00570167	0.00680528	0.011239	0.0136145	0.00920065	0.0202211	0.0169303	0.0220388	0.0244895	0.0241154	0.0254842	0.00762743	0.00162726	0.000910693	0.0204749	0.0167225	0.0395964	0.0191542	0.0250873	0.0158352	0.0286518
		15.9741	0.496665	0.0846113	0.0961725	0.127425	0.118493	0.110833	0.0114538	0.0178497	0.0239034	0.0182689	0.0181768	0.00685471	0.0153814	0.0184458	0.0075119	0.00883247	0.0530509	0.0355534	0.223439	0.153529	0.0613835	0.228778	0.011126	0.00825613	0.0145808	0.00848931	0.0102359	0.00628832	0.0055217	0.0134238	0.0102126	0.014859	0.0127544	0.0187207	0.0198056	0.0318828	0.0215395	0.00733705	0.0019182	0.00106363	0.0168731	0.018962	0.0359764	0.0186958	0.0205178	0.0142172	0.0245372
		17.2029	0.471518	0.0609535	0.0902555	0.10936	0.104392	0.114088	0.0136624	0.0168875	0.0219217	0.017966	0.0175727	0.00427764	0.0100064	0.0157991	0.0126111	0.00897895	0.0445774	0.0302125	0.210503	0.112682	0.0666136	0.186774	0.0122955	0.016445	0.0119257	0.0119188	0.00841051	0.00991548	0.00744011	0.0166468	0.00768204	0.0183084	0.00815577	0.014157	0.0210261	0.0245141	0.0204332	0.00695515	0.00196918	0.000943854	0.0131365	0.0152257	0.031971	0.0147563	0.0153769	0.00864484	0.0160089
		18.8413	0.450119	0.0504043	0.0846479	0.0956627	0.0966448	0.0973574	0.00776112	0.0196002	0.0178435	0.0184223	0.0141222	0.00217489	0.00720919	0.015649	0.0132985	0.00947574	0.0486755	0.0326762	0.187726	0.0964353	0.0605817	0.146929	0.0139994	0.0176226	0.00313431	0.0169037	0.0120552	0.0120465	0.0114651	0.0117554	0.0142569	0.0157497	0.0120095	0.0153696	0.0215914	0.0223049	0.0174684	0.00664398	0.00173272	0.000740195	0.0102291	0.014361	0.031524	0.00566053	0.0121594	0.00975447	0.00735196
		20.4797	0.431138	0.0453402	0.0873018	0.092247	0.0825276	0.0819456	0.00620741	0.0101579	0.00873639	0.0149666	0.0189289	0.00545658	0.0125889	0.0149919	0.0100286	0.0167442	0.0374368	0.0347747	0.172549	0.0781797	0.0416331	0.139181	0.0107567	0.0115913	0.00792921	0.0158476	0.00857991	0.0135695	0.0130055	0.0132986	0.013197	0.0116533	0.0147765	0.0103467	0.0255421	0.0214969	0.0191764	0.00641329	0.00155453	0.000743141	0.0112566	0.00956362	0.0256432	0.00428351	0.0132658	0.0122339	0.00943339
		22.1181	0.416733	0.0371814	0.0743165	0.0856342	0.0864735	0.0793902	-0.000746589	0.00676045	0.0128947	0.00530016	0.0189467	0.00909556	0.00953557	0.00443511	0.0062858	0.00857361	0.0404815	0.033449	0.173297	0.0603802	0.0379759	0.154252	0.0149512	0.0108948	0.00496054	0.00824775	0.00500025	0.00874674	0.0116537	0.013756	0.01327	0.0144992	0.0133857	0.00811375	0.0370308	0.0240672	0.0165711	0.00633134	0.00175684	0.000840354	0.0138146	0.0075197	0.027635	0.00471107	0.018509	0.0106818	0.00795892
		23.7565	0.411782	0.0355223	0.0583264	0.0925044	0.0795563	0.0877182	0.00446358	0.0092407	0.0193896	0.00457606	0.0123344	0.00860213	0.00579337	0.00952054	0.00244748	0.0130171	0.0370776	0.0284275	0.169961	0.051989	0.0323221	0.138473	0.0172981	0.00337417	0.00552439	0.0155024	0.0102408	0.00507936	0.00776296	0.00794227	0.00987372	0.00735613	0.00742415	0.0118053	0.0333469	0.0224933	0.0164627	0.00594894	0.00143403	0.000980451	0.014508	0.00706628	0.0284926	0.00324142	0.0190423	0.00214997	0.0075973
		25.3949	0.393391	0.0410568	0.0452748	0.0914237	0.0711713	0.0962271	0.00387233	0.010291	0.0154055	0.0087847	0.0105462	0.0119802	0.00568533	0.00934711	0.00872314	0.00312208	0.0310533	0.0271791	0.171441	0.0423378	0.0309888	0.0987693	0.00748907	0.0050389	0.00211126	0.0149572	0.0141964	0.00404131	0.00793607	0.00390923	0.00364096	0.0113759	0.00839718	0.0134665	0.0394134	0.0212142	0.0153717	0.00647827	0.0013015	0.000893674	0.0171256	0.00288972	0.0331813	0.00105206	0.0177127	0.00201623	0.000892244
		27.0333	0.386087	0.0377271	0.0449326	0.0689634	0.0642118	0.0944178	0.0046942	0.0116085	0.0120901	0.0152368	0.00591973	0.00886	0.00709535	0.00608019	0.00605513	0.00404933	0.0294788	0.0295128	0.1765	0.0365921	0.0221534	0.106808	0.00235584	0.000667631	0.00563639	0.000580212	0.00919215	0.007168	0.01126	0.00624511	0.00601179	0.0106864	0.00851575	0.0109166	0.0291851	0.0220193	0.0197244	0.00657749	0.00141308	0.000953477	0.0141067	0.00585497	0.0295998	0.00260417	0.0168557	0.00181055	0.0024658
		28.6717	0.382554	0.0417072	0.0413369	0.0769919	0.0700634	0.0666386	0.00925121	0.0145024	0.00413634	0.0140232	0.0114684	0.00565941	0.00359638	0.0042271	0.00338201	-0.000967114	0.0322278	0.0376798	0.17815	0.0247618	0.0229948	0.126168	0.00646014	0.00714347	-0.000693467	0.00528598	0.00309057	0.0108952	0.0110054	-8.46344e-05	0.00846599	0.00695848	0.00644817	0.0104843	0.0282309	0.0176857	0.0236771	0.00556511	0.00125643	0.00077435	0.0128748	0.00540519	0.0277056	0.00192411	0.0100817	0.00743994	-0.00175562
		30.3101	0.373477	0.0389711	0.0355397	0.0790943	0.0646611	0.0711682	0.00677881	0.0100661	0.0110791	0.00703828	0.00605239	0.00437023	0.00485883	0.00446959	0.00754012	0.00429791	0.0353288	0.0346177	0.158737	0.0367467	0.020557	0.115836	0.00183941	0.0043712	0.0107452	0.00458212	0.0016247	0.00737561	0.00670617	0.00125759	0.0106066	0.00360605	0.00170246	0.0110867	0.0294029	0.0218929	0.022401	0.00535244	0.00142024	0.000485409	0.00996155	0.00840999	0.0221742	0.00430328	0.00666117	0.00621751	-0.00330013
		31.9485	0.35499	0.0313939	0.0350351	0.0621511	0.0691896	0.0565918	0.00910995	0.0116077	0.00492315	0.00532025	0.00825408	0.00365654	0.0046877	0.0029196	0.00750865	0.00885523	0.0283762	0.0313833	0.13521	0.0354502	0.0182799	0.100962	-0.000430377	0.00594229	0.00911423	0.0031285	0.00165136	0.00477878	0.0052561	0.00716452	0.0167381	0.00701492	-0.00248986	0.0134967	0.0280503	0.0166106	0.0168195	0.0058574	0.00152535	0.000363188	0.0088143	0.00567533	0.0162832	0.00495537	0.0111614	0.0049777	-0.00524462
		34.4061	0.344372	0.026835	0.0428604	0.0732671	0.0474388	0.0370241	0.00753454	0.0105146	0.00886362	0.0020172	-0.000758671	0.000736771	0.00810614	0.00120099	0.00270386	0.0109948	0.0263524	0.0330105	0.0995935	0.0252504	0.0121874	0.0955629	0.0045375	0.00941161	0.00499762	0.0033342	0.00371909	0.00863917	0.00936261	0.00594606	0.0122193	0.00371692	0.000144098	0.0130959	0.0205768	0.0169984	0.0181229	0.005322	0.00146807	0.000484908	0.0105873	0.00620982	0.0141943	0.00395198	0.00982361	0.0110013	0.00614173
		37.6829	0.333721	0.0425128	0.0337287	0.0682995	0.0326406	0.0287614	0.0136644	0.00512742	-0.000385855	0.00618895	0.00432587	0.00437894	0.00376733	0.00345519	0.00343299	0.00202777	0.0268423	0.0283889	0.104227	0.0276323	0.00825657	0.0647124	0.00812777	0.00532944	0.000454819	-0.00117977	0.0052454	0.00627954	0.0092938	0.00450975	0.0110148	0.00416718	0.00174984	0.00817269	0.0227124	0.0107079	0.0146292	0.00481967	0.00153235	0.000495319	0.00845569	0.00551203	0.0116171	0.00973123	0.00440767	0.00269215	0.00476549
		40.9597	0.331603	0.0420869	0.0353207	0.0721864	0.0283752	0.0374183	0.00314844	0.00624417	-0.00139135	0.0131284	0.00587972	0.00928507	0.00404065	0.00329704	0.00584054	0.00112773	0.0291398	0.0230246	0.113858	0.0255975	0.0225413	0.0560454	0.00370526	0.00280101	0.00186507	-0.00033923	0.00598867	0.000726032	0.00465652	0.0023016	0.000210754	-0.000313003	-8.14272e-05	0.00866285	0.0223961	0.0114947	0.00887889	0.00553175	0.00112258	0.000658858	0.00417182	0.00660424	0.0138215	-0.000650412	0.00771818	-0.000570775	0.00085625
		44.2365	0.333301	0.0522817	0.0248864	0.0585478	0.0252005	0.0355141	0.0052489	0.00570059	0.00310488	0.00995692	0.00139598	0.00970823	0.010014	0.00128229	0.000504753	0.00161827	0.0210109	0.0193022	0.11117	0.026652	0.0176871	0.0672783	0.00247459	0.00331334	0.00662988	0.002826	0.00464521	0.000522791	0.00251801	-0.0012598	0.00531383	0.000231418	0.00317528	0.00902467	0.0132282	0.0117771	0.0102603	0.00553135	0.00111594	0.000659812	0.00745452	0.00764855	0.0123804	0.00286168	0.00325562	-0.00424956	0.000250923
		47.5133	0.334751	0.0354016	0.0204439	0.0435623	0.0121338	0.0256265	0.0114907	-0.000912761	-0.00523053	0.00207045	0.00986647	0.0105701	0.0118114	-0.00285458	-0.00110605	-0.0022035	0.0143466	0.0205226	0.110026	0.0365664	0.0105647	0.0435803	0.00433204	-0.000443921	-0.000225343	0.00524499	0.00363695	0.0011588	0.00279813	-0.00169147	0.00438836	0.00296087	0.00888078	0.0119106	0.00787716	0.00938412	0.00870065	0.00484309	0.00108497	0.000520518	0.00658399	0.00767161	0.00687202	0.00314634	0.00362758	-0.00763881	0.00212503
		50.79	0.327168	0.0267076	0.0158981	0.0389925	0.0197361	0.0174246	0.000271922	0.000229081	0.0057981	0.00450043	0.00660015	0.000825714	0.00194546	-0.00197218	0.000277961	-0.00345059	0.0168688	0.0185268	0.108333	0.0431772	0.0156418	0.0301372	0.00835325	-0.0046674	0.00406528	0.0038815	-0.000626163	-0.00371512	0.00356146	-0.005712	5.31108e-05	-0.00424903	0.00388846	0.00812416	0.00843358	0.00280534	0.0148708	0.00499191	0.000924567	0.000226681	0.00548126	0.00725622	0.00863105	0.00197053	0.00571485	-0.00378047	-0.00237381
		54.0668	0.328495	0.0218683	0.00744247	0.0255013	0.0260049	0.020839	-0.000736325	-0.00238995	0.00266926	0.00147209	0.00959835	0.00127731	-0.00103242	0.00141124	-0.00120457	-0.00289997	0.0136504	0.0253399	0.109988	0.0453148	0.0293132	0.0189664	0.004081	-0.00231854	0.0102555	0.0016915	0.00296451	-4.25617e-05	0.00264717	0.00419701	0.00459611	0.000237237	0.00291701	0.00774153	0.0117842	0.00231995	0.0174121	0.00495131	0.00141087	0.000329581	0.00593161	0.00325232	0.00567158	-0.00594829	0.00272524	-0.0025472	0.00204797
		57.3436	0.335014	0.0216076	0.00599712	0.0309231	0.0281295	0.0256096	-0.000182525	0.00100574	0.00605515	0.00717341	0.0119906	-0.000129839	0.000222949	0.00116397	-0.00932899	-0.00257923	0.0136654	0.0240781	0.0953645	0.0370411	0.0102494	0.0230165	-0.000893059	-0.00653132	-0.00141179	0.00126253	0.00192539	0.00426538	0.000989006	0.00497324	0.0072724	-0.00459611	0.00519868	0.0149637	0.00801145	0.00981282	0.0147723	0.00519307	0.00118351	0.000303426	0.00138154	0.0019846	0.00217597	0.00155073	0.00255813	-0.00316711	0.00362298
		60.6204	0.322521	0.0199562	-0.0024465	0.0328866	0.014837	0.0405833	-0.00219882	-0.0010796	0.00748339	-0.000870639	0.0133077	0.00128258	0.000489348	0.0037018	0.00223371	-0.000845383	0.0130527	0.0198934	0.0853638	0.0383778	0.0264807	0.0292896	-0.000260349	0.00114952	-0.00188523	0.00343441	0.00239942	0.00110585	-0.00575453	-0.00435663	0.00359617	-0.0039324	0.00643137	0.00847859	0.015083	0.00363262	0.0143476	0.00475893	0.00112452	3.44394e-05	0.00239039	0.00224648	0.00307853	0.000703991	0.00351293	0.00100379	-5.36708e-05
		63.8972	0.334706	0.018142	-0.00668481	0.0407297	0.0199436	0.0337528	-0.00491959	-0.0044769	0.000564204	0.00158174	0.014431	0.0019713	0.00372226	0.00835274	0.0040091	-0.000574416	0.00943264	0.00881143	0.0750291	0.0655605	0.0291097	0.0720375	0.0062056	-0.00286202	0.00347936	0.00264611	0.00509575	-0.00025657	-0.00661154	-0.00215841	-0.000119353	-0.00618959	0.00839155	0.00396372	0.0124639	0.00294025	0.0141599	0.00449381	0.0011076	0.000193576	0.00352217	0.0053951	0.00302475	0.0014102	-9.3474e-05	0.00543295	0.00807013
		68.8124	0.338664	0.0228542	0.00586013	0.0679571	0.0219673	0.0328934	-0.00168164	0.0048185	0.0011691	-0.00116079	0.00949864	7.90598e-05	0.00176212	0.00772542	-0.000462207	0.0032571	0.0130709	0.00805356	0.134844	0.160835	0.0210485	0.0817681	0.000111025	-0.0031635	0.00151495	-0.000592297	0.00428859	-0.000125082	-0.000572751	-0.00201753	0.000985613	-0.00203809	0.00335155	0.0028738	0.00293975	0.00369903	0.0124146	0.00487596	0.00100972	0.000256915	0.00369678	0.00467966	0.00427747	-0.00206517	0.00262884	0.00858308	0.00898554
		75.366	0.362827	0.0273205	0.0117926	0.0261881	0.00909258	0.0148871	-0.00218777	-0.00101389	-0.000132377	0.0020909	0.00441137	0.00319065	-0.00207212	0.00209259	0.00104047	0.00486979	0.0184339	0.00942439	0.218111	0.0369619	0.00749675	0.054703	0.00253434	0.00424582	-0.0031079	5.54595e-05	0.00652213	-0.000582994	-0.0028094	0.0012916	0.0060346	0.00500601	0.00401739	-0.00155909	0.00380333	0.00514346	0.0103902	0.00482709	0.00124844	0.000300557	-0.00365584	0.00220459	0.00576757	-0.00273883	0.00946855	0.00765758	0.00833662
		81.9196	0.362116	0.0241111	0.0155727	0.0366887	0.0334846	0.0230529	0.00187053	0.00271955	-0.00318606	0.00525487	0.00818402	0.00191163	0.00356991	0.00673437	0.0077072	-0.00173991	0.0130738	0.0060227	0.22679	0.0461614	0.00423143	0.0220314	0.00577038	0.00372051	-0.000428472	-0.00189607	0.0135475	0.00043027	0.0019432	-0.00269189	0.00190563	0.00215853	0.00507597	-0.000430015	0.00663777	-0.00105715	0.0146588	0.00478405	0.000969335	0.00024383	-0.000185422	0.00469368	0.0105358	-0.00502987	0.000463384	0.00607956	0.00313812
		88.4732	0.356245	0.0247232	0.0223232	0.0201562	0.0169908	0.0257267	-0.00299629	-0.00606519	-0.00250773	0.0028557	0.00248631	-0.00471418	0.00736251	-0.00255874	0.0035021	-0.00386636	0.0140393	0.00272382	0.157179	0.0422289	0.0022925	0.00149675	0.00701499	0.00460284	-0.00310444	0.000594915	0.0106552	0.000789602	-0.00417356	-0.00329293	0.000736923	0.00605073	0.0077423	0.00168712	0.00125698	0.00318831	0.0120978	0.00491755	0.000766003	0.00022187	0.00119089	0.00262281	0.00187925	-0.00579129	0.00236708	0.00183773	-0.00741091
		95.0268	0.345718	0.0190149	0.00777413	0.0165677	0.00392165	0.0102363	0.00048695	-0.00252227	6.84699e-05	0.00328976	0.00262688	-0.00202331	0.0044651	-0.000192716	-0.00101449	-0.000591295	0.0142552	0.00643993	0.135837	0.0393199	-0.00531081	0.0063545	0.00665661	0.000358609	-0.00513807	0.00413688	0.0107352	0.0010421	-0.00134121	0.0022469	-0.00184056	0.00203761	0.00623829	0.00352236	0.00218087	-0.00323421	0.00732179	0.004837	0.000891165	-1.99668e-05	0.00191473	0.00555823	0.00116538	-0.00521922	0.00197356	0.00281537	-0.00240919
		101.58	0.329619	0.0174423	0.0117225	0.0194347	0.000449894	0.00306746	0.000538666	-0.00504048	0.00588349	0.00262059	0.00254664	0.00134742	-0.00114063	0.00779226	0.00580781	-0.000190244	0.00834829	0.00620156	0.154314	0.044461	-0.00318831	-9.09218e-05	0.00139317	0.00557028	-0.00220436	0.00488443	0.0058426	-0.00119838	-0.00268482	-0.00791418	0.00325414	0.00256124	-0.000357071	-0.000276071	0.00268144	0.00366657	0.0118792	0.00397259	0.000943346	-5.33172e-06	0.00551123	0.00252188	0.00103895	0.00190475	0.0042789	0.00209006	0.00417591
		108.134	0.31187	-0.00112866	0.0134556	0.023837	0.00510767	0.013656	-0.000160495	-0.00280699	0.00714564	-9.82766e-05	0.000388709	0.00618259	-0.000929234	0.00541424	0.00124519	-0.0024136	0.0241996	0.0111325	0.0901727	0.079156	-0.00957454	0.00795923	0.00255398	0.000449246	-0.00177339	0.00191713	0.00859948	-0.00509578	-0.00195083	-0.00155856	0.00185593	0.00135625	-0.00211012	0.00125992	-0.00121766	-0.000498874	0.00954579	0.00437456	0.000786039	-6.14056e-05	0.00403407	-0.000808155	0.00157328	-0.00547767	0.00308455	-0.000949858	0.00835682
		114.688	0.286333	0.00409703	0.00888754	0.0141702	0.00610151	0.0172279	0.00236062	-0.00385758	0.00638244	0.0078626	0.00275847	0.00691092	0.00322961	0.00225052	-0.000660266	0.00104436	0.0162548	0.00699639	0.0565047	0.053033	-0.00978547	-0.00249731	-0.00202385	-0.00177057	-5.76935e-05	0.00449354	0.00231455	0.00184248	0.000626696	-0.00139647	0.00551941	0.00216503	0.000906307	0.00719771	-0.00076913	0.00107698	0.011337	0.00416225	0.000629728	-5.83541e-05	0.00409886	-0.00142981	0.00444354	-0.00605049	0.00589158	-3.2614e-05	0.00255597
		121.241	0.283702	-0.000593443	0.00131476	0.00553319	0.0207789	0.0190004	0.00124107	9.87258e-05	0.000695289	0.000717369	0.00754886	0.00280058	-0.00322266	0.00118899	-0.00352603	0.00424099	0.0140347	-0.000318971	0.067129	0.0235369	-0.00270683	0.00385928	0.000315857	0.00308877	-0.00171601	0.00344968	0.000964446	-0.00233652	-0.000934246	0.00370931	0.00370747	-7.97876e-05	0.0011893	0.00395064	0.00431147	-0.00214447	0.00594204	0.00416682	0.00109044	-0.000190962	0.00335416	-0.000266366	-0.00121693	-0.00492686	0.00346918	0.00237991	-0.000412477
		127.795	0.279097	0.00933702	-0.00048717	0.00358337	0.018244	0.0327657	0.00519132	0.000669546	1.68559e-05	0.000736163	0.000350514	0.000822389	-0.000796052	-0.00427181	0.00226769	0.00149186	0.00185116	3.81577e-05	0.117982	0.00685257	-0.00857963	0.00250077	0.0020419	-0.00421193	-0.00509009	0.000807083	-0.00329029	0.00197899	-0.000595856	0.00700293	-0.000579157	-0.00169178	-0.00123593	0.00208556	0.00582673	0.00164587	0.00714854	0.00449478	0.0011205	-0.000280957	0.00191342	-0.00369622	-0.00223112	-0.0039295	0.00222436	-0.0001479	0.00174885
		137.625	0.27999	0.0133609	0.00587653	0.015302	0.0122788	0.031372	0.00158512	-0.00326677	-3.00085e-07	-0.00146915	-0.000309325	0.000327497	-0.00383854	0.00597127	0.00400805	0.00269742	0.0105593	0.00405049	0.0918012	0.00987863	-0.00733358	-0.00424978	0.00474467	0.00573604	-0.000637081	0.000603166	-0.00214139	-0.00340003	0.000389331	0.000837365	0.000188962	0.00237458	-0.000799378	0.00569596	0.00421906	-0.000300288	0.00997661	0.00430518	0.000869212	-0.000265568	0.00070009	0.00218574	0.000515836	-0.00204684	0.00126336	0.000711699	0.00207098
		150.732	0.289111	0.0113641	0.0238414	0.00490061	0.0127853	-0.00793593	-0.000465541	-0.000193424	-0.00391588	-0.00237197	0.00724772	-0.000960907	-0.000389111	0.0022486	0.00363328	0.00496359	0.011856	0.00719336	0.0639606	-0.0072073	0.00838995	-0.00162188	0.00505751	0.000674199	-0.0057638	-0.00109562	0.00478591	-0.001963	0.00312827	0.00193851	-0.00311608	0.000219128	0.00101155	0.00375339	0.0011492	-0.00137688	0.010669	0.00477421	0.000692811	-0.00044349	0.00235646	0.000401143	0.00247003	-0.00616428	0.00502735	0.00664945	0.00468549
		163.839	0.269378	0.00899805	0.0138322	0.00653053	-0.00118781	0.00533798	0.000324202	0.00110407	0.00200269	0.000412236	-0.00162058	-0.00115257	-0.00039064	0.00368751	-0.0043277	0.00141925	0.0173755	0.00426379	0.0806432	0.0101883	0.00239605	-0.00593422	-0.00156314	0.00577228	-0.00160911	0.000246228	0.000940798	7.66488e-06	-0.00375297	0.00155988	0.00179617	0.000855344	0.00316348	-0.00169145	0.00338271	9.38434e-05	0.0134347	0.00436407	0.000984289	-0.000503914	-0.000117092	0.00390439	0.00788815	0.000495155	-0.00134541	0.00717421	0.00393083
		176.947	0.212368	-0.00308746	0.00294361	0.00303463	0.0146554	0.00360526	-0.000531892	-0.00217932	-0.00287774	-0.0012388	0.00130925	0.00163416	-0.00470239	0.000719045	-0.00106491	0.00192335	0.0213235	0.00384538	0.0331913	0.0321493	0.00707321	-0.0132766	0.0083161	-0.000477317	0.00244576	0.000477652	0.00624503	-0.00578232	-0.00470488	-0.00363401	0.000306402	-0.00398166	0.00293073	-0.0015198	0.00582501	-0.00453736	0.0112865	0.00436933	0.000910685	-0.000446234	-0.000915291	0.00124033	0.00815015	0.000442442	-0.000587827	0.00445741	0.00409234
		190.054	0.177235	-0.00390494	-0.00545761	-0.000376985	0.00953505	0.000822312	0.000489558	-0.00584552	-0.002883	-0.0050756	0.00127811	-0.00276542	-0.00225497	0.00191766	-0.00328644	0.000816537	0.008919	-0.00152295	0.0613725	0.0271642	-0.00309119	-0.00489719	0.00479046	-0.00055978	0.000593984	0.00228553	0.00322677	-0.00680012	-0.00754516	-0.000794305	-0.00137532	-0.003147	0.00201934	0.00536706	-0.0018077	-0.00613115	0.0107143	0.00464341	0.000811181	-0.000471642	0.00134187	0.00432519	0.00195311	-0.00337539	-0.0045656	0.00224272	0.00272947
		203.161	0.179707	-0.00487011	-0.00552011	0.00494553	0.01876	0.00676014	0.000265177	0.00257311	-0.000134898	-0.00409232	-0.000827266	0.00258926	-0.0001586	0.00302913	-0.00358759	-0.00251988	0.00914837	0.000410863	0.0403703	0.0096752	-0.000145689	-0.00540653	-0.00215794	0.00158801	-0.00177712	0.00305166	0.00380655	-0.0012103	-0.0046222	0.00602656	-0.00097333	0.00179838	0.00327632	0.00616454	-0.00057641	-0.00116991	0.0121863	0.00487883	0.000675201	-0.000667117	-0.00268618	0.00167683	0.000252315	-0.00501591	0.00478072	-0.00137955	0.00451678
		216.268	0.190832	-0.00243547	-0.00915634	-0.000968702	0.0129241	0.00642667	0.000335908	0.000658031	-0.00146667	-0.00255313	-0.00109273	-0.00144402	-0.0020655	-0.000233632	-0.00127387	-0.00409328	0.0102883	0.010028	0.0318566	0.0104148	-0.00477524	0.00108103	0.00223735	0.00172418	-0.00202613	0.00107992	0.0036471	-0.000222502	-0.00308482	0.000295247	-0.00470944	0.00160782	0.00176327	0.00209282	-0.000796269	-0.00153227	0.0120294	0.00464372	0.000561144	-0.000665304	0.00101555	0.00252934	0.00270886	-0.00253637	0.00370409	-0.00234368	0.000257875
		229.375	0.178963	0.00108895	-0.0169087	0.00112067	0.00194756	0.00667901	0.00146168	0.000915008	-0.00316391	-0.0069498	0.000687119	0.00146928	-0.00246647	0.00462779	-0.00242121	-0.00348616	0.0123966	0.00720594	0.0123359	-0.0100015	0.00530502	0.00514131	0.00401001	-0.00314624	-0.00141872	-0.00059337	0.00268737	0.00146283	0.000213284	-0.00286547	-0.00208248	0.00263523	-0.001544	0.0012554	0.00372434	-0.00286254	0.0103346	0.00444716	0.000468689	-0.000581243	-0.00324015	0.00211157	0.00197642	-0.00283755	0.00472491	0.00572285	-5.81335e-05
		242.482	0.151266	-0.0023633	-0.00157924	0.0101467	-0.00415989	0.00520391	0.00443833	-0.00173546	0.00168374	-0.00500349	1.2435e-05	-0.00235895	0.00050482	0.00282138	0.0010596	0.00292518	0.00861379	0.0137832	0.0194827	0.00035192	0.00644636	0.00234585	0.00114417	0.00408742	-0.00347083	0.00293782	0.000243036	0.000924114	0.00114221	0.000879515	-0.00355162	0.00516723	0.000964843	0.00231534	0.00519805	0.0010864	0.0105158	0.00473339	0.000644532	-0.000381907	0.00361137	0.000885998	0.00495676	0.00129294	-0.00105735	0.000845566	0.00328236
		255.59	0.124567	-0.0076016	0.0170693	0.0148359	-0.00643081	0.00589055	0.00195306	-0.00482415	-0.0029071	-0.00696973	-1.79008e-05	-0.00383764	-0.00375705	-0.00102282	0.004595	0.00108831	-0.00309313	0.00365512	0.00845094	-0.00329852	0.0111146	0.000129959	0.000688462	-0.00255707	-0.00313368	-9.33313e-05	-0.00233817	0.00568056	-0.00147233	-0.000915177	-0.000505708	0.000398811	-0.00416463	-6.39214e-06	0.0102275	0.00217408	0.00616947	0.00543411	0.000610911	-0.000595596	0.00546724	-0.00204775	-0.000512124	-0.00275209	-0.00389796	0.00185172	4.72308e-05
		275.25	0.101421	-0.0102495	0.0158463	0.0172449	0.00190219	-0.00166558	0.00237013	-0.00277766	-0.00457806	-0.00653177	0.00119703	-0.000317512	0.00124486	-0.00226786	0.00324167	0.00161806	0.00273137	0.00685486	0.0070132	0.00482795	-0.00293901	0.00717512	-0.000865062	6.58394e-05	-0.00383042	-0.00195232	0.00122284	-5.20368e-05	-0.000612309	0.00172358	-0.00216253	0.00180253	-0.000540702	0.00353033	0.00293323	0.00159548	0.00766175	0.00505184	0.000581318	-0.000545056	-0.00155512	5.74284e-05	-0.00125151	-0.00234097	0.000819595	-0.00229606	0.00318794
		301.465	0.103725	-0.0153848	-0.000944939	0.011618	-0.00074504	-0.00433561	-0.000272353	0.0007934	0.000456291	-0.00404196	-0.00152946	-0.000600291	0.000923428	0.00489403	-0.000372825	-0.000530808	-0.00132364	0.00148293	-0.00236682	0.00628359	0.00607972	-0.00115606	0.0022673	0.00165627	-0.00155096	0.0047394	-0.000510925	0.00203201	0.00130147	0.00224287	-0.00141136	0.00175381	0.00233673	-0.00081821	0.00159926	0.00264362	0.00697231	0.00468708	0.000546038	-0.000673894	0.00104962	0.00177488	0.000611818	-0.00463217	0.00595223	2.22038e-05	0.00266124
		327.679	0.0775053	-0.00912841	0.00518924	0.0119752	0.00581686	0.0116798	-0.0010705	-0.00310799	0.0025906	-0.00685685	0.00238632	-0.00338368	-0.000558529	0.000529506	0.000634783	0.0012474	0.000250585	-0.00306488	0.0177952	-0.0146629	0.000330783	0.00281125	0.00435198	0.00397827	-0.00290823	0.002255	0.00125215	0.00175019	-0.00375374	0.00379672	0.000909089	-0.000712764	-0.00132615	-0.00284891	0.00250703	0.00180023	0.00752123	0.00488718	0.000826593	-0.000806536	-0.00362437	-0.00156444	-0.00191056	-0.00385031	0.00148011	0.000257755	-0.00366871
		353.893	0.0534198	-0.00535643	0.00333963	0.00564665	0.00826739	0.0024236	0.00480001	-0.00117655	-0.000393777	-0.0046454	0.00059068	-0.00134586	0.00226478	0.00106301	0.000859876	0.00137309	0.00685685	0.0059527	0.00986767	0.00537466	-0.00505012	-0.00777516	0.00101597	0.00159067	0.00120252	0.000870005	0.000119843	-0.000613233	-0.0033889	0.00217278	0.000268724	-0.00196954	0.00167499	-0.000397237	-0.00024948	0.00281124	0.00983293	0.00490128	0.000893018	-0.000739363	-0.000705586	-0.000979054	0.00195168	-0.00165227	0.00121391	-0.00209846	-0.00150041
		380.108	0.0439193	-0.0058374	0.00226061	-0.00290091	0.00738764	-6.64516e-05	-0.0020951	-0.00562479	-0.00261409	0.00135813	-0.00336316	-0.000661133	0.00240385	-0.000719315	0.000568709	0.00099838	0.00120213	-0.00294711	-0.00827956	-0.0110987	-0.00413331	-0.00812584	0.00262316	0.000294865	0.000422461	0.00056211	0.00153619	-0.00294449	-0.000276043	-0.00133789	-0.000751612	0.0038038	-0.000775755	0.0012415	-0.000977114	-0.00403229	0.00764873	0.00487689	0.00104065	-0.000616112	0.000364268	0.0066688	-0.000527183	-5.48471e-05	-0.0001365	-0.00134749	-0.00134693
		406.322	0.0388953	-0.00166281	-0.00247562	0.0114213	0.0073558	0.00710867	-0.00120758	-0.00316615	0.00170416	0.00106727	-0.00183187	-0.00341635	7.01439e-05	-0.000412639	9.52451e-06	0.00190789	0.0029381	0.0038621	-0.00603901	-0.000825593	-0.000552486	-0.0107023	0.00143045	-0.00108909	0.00131633	0.00139462	0.00285004	-0.000223887	0.000416866	-0.00110375	0.00109186	0.00134437	-0.00100981	0.00354037	-0.00334981	0.00353236	0.00653479	0.00478962	0.000923624	-0.000887965	-0.000834857	-0.00023309	0.000415192	-0.00178985	0.000184127	-0.000130705	-0.00300116
		432.536	0.0228711	-0.00239517	0.0301031	0.00649368	0.0111889	0.00548097	0.00292887	-0.00231878	0.00166773	0.00111393	0.00295253	-0.00449269	-0.00158987	0.000538353	-0.00177332	0.00158885	-0.00367872	-0.00313422	0.00295816	0.00549186	0.00285633	-0.012899	-0.000753866	-0.00174096	0.00356114	0.00568973	0.00210544	-0.00139034	0.00137884	-0.00148064	-0.000807848	-0.00116352	-0.00125843	0.00581519	0.0054174	0.000469782	0.00848184	0.00371283	0.00110586	-0.00104454	-0.000178525	0.00122734	-0.00064152	-0.00543647	-0.000387707	0.000972498	0.00266066
		458.751	0.0227226	-0.0123664	0.00594906	0.000811725	0.00801953	0.0101249	0.00207142	0.000131838	-0.00609145	0.000431088	0.00268715	0.00163883	0.000389386	-0.00165457	0.00361524	-0.00147393	0.00213992	-0.00132983	0.00756619	0.00549265	-0.00642228	-0.0188158	0.000688376	-0.0033761	-0.000106994	0.00104889	-0.00113396	-0.00221226	0.00278666	-0.000270129	0.00310554	0.000223995	0.000712702	0.00379987	0.0052221	-0.000741147	0.00949278	0.0035824	0.00113317	-0.000920995	-0.00433297	0.00236047	-0.00220338	-0.00166838	0.000511906	-0.00563718	-0.000824689
		484.965	0.031823	-0.0125214	0.0105951	0.0117487	0.027724	-0.00753143	0.00261371	0.00320814	-0.00299156	0.00318526	0.00256111	-0.00439377	-5.70761e-05	0.00165513	-0.00149419	0.00408513	0.00475154	0.00273067	-6.57153e-05	0.00326145	-0.00359281	-0.00785418	0.00345098	-0.00398781	-0.00209478	0.00236578	0.000524672	0.0020238	0.00183206	0.000332639	-0.00255509	-0.00071044	0.00216931	-0.000462259	0.00129785	0.00080835	0.00578547	0.00371395	0.00122548	-0.00102414	-0.00554353	0.00239247	-0.00243695	-0.00586622	-0.000528847	-0.00385161	-0.00271413
		511.18	0.0155864	-0.014273	-0.00499016	0.000934392	0.0134831	-0.000936589	0.00136343	-0.00112598	0.00210472	-0.00654081	0.002571	-0.00370031	0.0004824	-0.00338918	-0.00310684	0.00247282	-0.00241894	0.00574638	0.00168298	-0.00458992	-0.00380759	0.00283801	0.0036547	-0.0043592	0.000747829	0.00032279	-0.00277994	0.00604487	0.00680323	-0.00146129	0.000260908	-0.000259956	-0.000290333	-0.00144368	0.00451753	-0.00221365	0.0077009	0.00374132	0.00132101	-0.000932501	-0.00423612	0.000230923	0.00113181	-0.00955746	0.00400589	0.000426201	-0.00198369
		550.501	0.00975966	-0.00857623	-0.000308343	-0.0127746	0.00111635	0.0144215	-0.00274142	-0.00449766	-0.00280224	-0.00178886	-0.0019173	-0.00158818	0.000732397	0.00137981	-0.00117289	4.52397e-05	-0.00486799	0.00955445	0.00339286	-0.000831847	0.00213966	0.0719813	0.00143668	-0.00423281	0.00011138	0.00038306	-0.00139443	0.00136344	-0.00131531	-0.000705714	-0.00126203	0.00253585	-0.00341174	0.000651938	0.00082588	0.00200779	0.00635672	0.00321523	0.00146536	-0.000914225	0.000190123	0.00474225	-0.00215789	-0.00160616	0.00235513	-0.00422872	-0.00355569
		602.93	0.0182991	-0.00282962	0.0059798	-0.0141749	-0.00548855	0.00399743	-0.000730037	0.00053367	-0.00280523	0.000670584	0.000626422	0.000790852	-0.0011025	-0.00199002	-0.000779268	0.000110005	-0.00535395	-0.000175081	0.0234689	0.00106227	0.0102066	0.0118401	0.00317358	0.000218413	0.000456784	0.00379717	-0.000774451	-0.00100266	-0.000449103	0.00159118	-0.000191512	0.00177654	0.000167411	-0.000731537	0.00290984	0.00751353	0.0076748	0.00262338	0.0015532	-0.00091194	-0.000871476	0.00298804	-0.000567175	0.00188189	0.00295436	-0.000106335	-0.00591625
		655.358	0.0106975	-0.00508025	0.00710424	-0.0117208	0.00185707	-0.00203072	-0.00175883	-0.00253451	0.00346966	0.00252953	-0.000735361	-0.000205208	-0.00465022	-0.00131556	-0.00366823	-6.41334e-05	-0.00208417	0.00335252	0.00745084	-0.00560269	0.00700747	0.0129991	0.000136425	-0.000484719	-0.00183018	0.00310093	0.000254604	-0.00299638	0.000513672	0.00181294	0.000283215	-0.000356082	-0.00258214	0.000748226	0.0018927	0.00464103	0.00730298	0.00311839	0.00149397	-0.000970011	-0.00142875	0.00266067	-0.00304469	-0.00389767	0.00197915	-0.00191209	-0.00719827
		707.787	0.00651184	-0.010748	0.00586291	-0.00543703	-0.0110087	0.00236737	-0.00313137	-0.000981483	0.0019043	0.0038213	-0.004966	0.000296906	-0.00230424	-0.00127729	-0.000956856	0.000285885	-0.0044263	0.00456915	0.0261459	0.00295594	0.00401913	0.00518801	-6.34083e-06	-0.0014073	0.00032445	0.00361236	-0.00178855	-0.00147081	0.00244866	0.00156672	-0.00185561	-0.00129852	-0.00142354	0.00142457	0.00170242	0.00254827	0.00741498	0.00279779	0.00157485	-0.00124875	-0.00149511	0.0022107	-0.001598	-0.00649908	0.00336516	0.00276996	-0.0024457
		760.216	0.00541908	-0.00709733	0.0084677	-0.00488551	-0.00161319	0.00405929	-0.00297188	-0.000654771	-0.00218029	0.00126422	0.00112025	-0.00066048	-0.00535958	-0.00186045	-0.00415986	0.00059936	-0.00979925	0.00669572	-0.00281343	-0.00962654	0.00474388	0.00785527	0.00193045	-0.00134148	-0.00127495	0.00314299	0.00212099	-0.0011768	0.00181226	-0.00119515	-0.000479811	-0.000256976	-0.000458247	-0.000388239	-0.00147591	-0.0024145	0.00706809	0.00245726	0.0013274	-0.00125651	0.000507626	0.00623961	0.000855268	-0.00208137	-0.000803062	0.00139923	0.000182863
		812.645	0.00417403	-0.00195925	-0.00347944	0.00488488	-0.00147699	-0.00330921	-0.00279122	0.00204775	0.000344232	0.00260476	-0.00349922	-0.00356699	-0.00339312	0.00092072	7.56569e-05	0.000850578	0.00257498	0.00430262	-0.00290787	0.0221186	-0.000518804	-0.00976895	0.000261605	-0.0033959	-0.00088776	-0.000121605	0.00281892	-0.00270265	0.0015509	0.00217443	-0.000149785	0.000507743	0.00314853	0.00197536	-0.00269963	0.00566984	0.00654986	0.00296498	0.00125271	-0.0012888	-0.00170138	0.00490923	-0.00220482	0.0016686	-0.00193421	-0.000839492	-0.00381374
		865.073	0.00777123	0.0019895	-0.00125969	-0.00306013	0.00262821	0.000941982	-0.00254239	-0.00130431	-0.00164745	0.00168313	-0.00566123	-0.00302829	-0.00326196	0.00105535	0.000854607	0.000103679	0.00296645	0.00197266	0.00617593	0.000105847	0.00179498	0.000278557	0.000746557	-0.0020809	-0.00195157	0.00613776	0.00455153	0.000623014	0.00713394	-0.000590222	0.0010147	0.00193571	0.00367961	0.00450072	-0.00269877	0.00535665	0.00603696	0.00283842	0.00113719	-0.00133316	-0.000760707	0.00110457	0.00161529	-0.00132246	-0.00271349	0.0026016	-0.00622314
		917.502	0.0045106	0.00386013	0.00257318	0.00376931	0.00347253	-0.00701077	-0.00319008	-0.00290159	0.000150552	0.00459942	-0.00132087	-0.00170367	-0.000597728	-0.00316117	0.000222685	0.00154691	-0.00165499	0.00420512	0.0205758	0.0159848	0.00582835	-0.00263702	0.000225567	-0.000375289	-0.00105039	0.00553404	0.00262433	-0.00233536	0.00607466	0.00143958	0.00181175	-7.30285e-05	0.00170466	0.000201285	-0.00140181	0.00513311	0.00488914	0.00278793	0.00118912	-0.00121488	7.63941e-05	0.0021149	-8.02747e-05	-0.00237089	-0.000609864	0.00504336	-0.0017642
		969.931	0.00913002	0.0039152	-0.00831113	0.0164783	-9.8762e-06	0.00336595	-0.00118824	0.000394117	-0.00132219	0.000552271	-0.00509868	-0.00540659	-0.000679195	1.17623e-05	-0.000523909	0.00012256	-0.00175742	0.00582147	0.0245351	0.00583042	0.00459335	0.00408046	-0.00201059	-0.00396586	-0.000478559	0.00260293	0.00340277	0.00120816	0.0068407	0.00127153	0.00245131	0.000547172	0.00171923	-0.000828835	-0.000762507	0.00362173	0.00298283	0.00326943	0.00135581	-0.00136056	-0.000962992	-0.00105227	-0.0025559	0.000796356	-0.000963067	-0.000395817	-0.000879731
		1022.36	-0.00154798	0.00803725	-0.00646047	0.00158456	-0.00656542	-0.0069351	0.00107485	-0.00287069	0.00106276	0.00476088	-0.00397846	-0.00320939	-0.0018509	0.00319768	-0.000569245	-0.00032471	3.10836e-06	0.00479842	0.0130637	0.0310292	-0.00190955	0.00402969	-0.000434826	-0.00406742	0.00012251	0.00521962	0.00110417	-0.000285281	0.00327074	-3.13654e-05	-0.000243415	0.00422362	0.00243599	0.00290318	-0.00354322	0.00443793	0.00442741	0.00298111	0.00159865	-0.0014046	-0.00243604	0.0046989	-0.00128172	-0.00341041	-0.00106026	0.0025066	-0.00293729
			[DNA] 0,5nM										[DNA] 5nM																						[DNA] 50 nM
	TATATA	Time (ms)	raw data 1	raw data 2	raw data 3	raw data 4	raw data 5	raw data 6	raw data 7	raw data 8	raw data 9	raw data 10	raw data 1	raw data 2	raw data 3	raw data 4	raw data 5	raw data 6	raw data 7	raw data 8	raw data 9	raw data 10	raw data 11	raw dtaa 12	raw data 13	raw data 14	raw data 15	raw data 16	raw data 17	raw data 18	raw data 19	raw data 20	raw data 21	raw data 22	raw data 1	raw data 2	raw data 3	raw data 4	raw data 5	raw data 6	raw data 7	raw data 8	raw data 9	raw data 10	raw data 11	raw dtaa 12	raw data 13	raw data 14	raw data 15
		0.0001375	15.2319	15.3108	15.7234	15.282	15.2452	15.722	11.7485	13.0175	13.8344	14.3528	12.728	12.6275	12.4492	12.9416	11.3236	9.95169	12.4048	12.4534	12.643	12.3214	13.5778	13.6323	14.088	14.2436	13.8075	14.4581	13.184	12.1903	13.0573	13.383	13.0487	13.0347	67.0585	92.4427	15.7737	20.3996	18.0379	15.7525	13.7927	14.5286	16.2216	16.0759	14.6048	14.8903	15.935	15.4115	16.0329
		0.0001625	11.3041	11.3935	11.398	11.5737	11.7951	11.5475	9.06614	9.19602	10.7865	11.2475	10.1298	8.87187	9.8793	9.26655	8.93179	7.09783	9.64985	9.44336	9.85629	9.60264	9.97158	9.97871	10.6286	10.6832	10.4552	11.0092	9.96392	9.62047	9.71651	9.65791	9.15187	9.94174	47.7786	37.3355	12.7639	16.8421	12.7037	12.608	10.528	10.858	13.2715	12.0968	11.221	11.2593	11.3187	11.1485	12.2608
		0.0001875	9.4284	9.43115	10.174	10.0428	9.7709	10.3923	7.57098	8.31673	8.56391	8.98287	8.0665	7.65424	7.7029	7.62985	7.59298	5.84177	7.90455	8.06576	7.56312	8.10675	8.48345	8.39903	8.72101	8.38291	9.20283	8.75755	7.93437	8.298	8.30169	7.91874	7.98679	8.64161	35.7021	44.5234	10.2056	15.2434	11.55	9.66996	7.88163	9.18156	10.0822	9.76892	8.53891	9.80774	9.31066	9.35627	10.4291
		0.0002125	7.6091	8.15238	7.86505	8.67644	8.26753	8.93974	6.95278	7.08729	7.06553	7.77921	6.76446	6.91206	6.76747	6.29118	5.93402	4.68157	6.73272	6.28569	6.62807	6.55628	7.17571	6.90696	7.4578	7.19809	7.00614	7.55072	6.97912	6.77923	6.22977	7.17927	6.59847	7.70266	27.6351	34.9395	8.63218	12.9938	8.94608	8.33392	6.83212	7.04392	8.88451	8.2024	7.55239	8.34487	8.40772	7.40927	8.15176
		0.0002375	6.87566	6.8919	6.42423	7.10216	7.22931	7.48768	5.8777	6.37588	6.57356	6.80715	5.42525	5.9409	6.02781	5.67449	5.18907	4.02876	5.2275	5.50078	5.90737	5.48968	6.19724	6.57995	6.29103	6.69198	6.46643	6.6787	5.92392	6.27084	5.95955	6.18934	5.90957	6.32924	22.106	30.1476	7.41459	10.8397	7.8912	6.88799	5.72088	5.88631	8.11164	6.90303	6.5714	6.55571	6.62781	7.09041	6.8588
		0.000274999	5.56009	6.36581	6.15579	5.87781	6.19805	6.34534	4.64555	4.98665	5.76489	5.923	5.01271	4.97331	4.6161	4.84888	4.29821	3.37837	4.70893	4.69963	4.88773	5.02133	5.35244	5.2963	5.6708	5.65068	5.73415	5.72001	5.21634	5.3823	5.60848	5.19622	5.12637	5.47999	14.3755	16.9697	6.00322	10.6336	6.58064	5.32046	4.68306	5.2435	6.74347	5.59699	5.6131	5.74199	5.74982	6.07344	5.94109
		0.000324999	5.28767	5.17027	5.4723	5.41995	5.40037	5.60527	4.45825	4.50653	4.85041	4.81884	4.39198	4.09095	4.22648	4.24564	3.84138	3.05011	4.1524	4.14282	4.23036	4.11406	4.71443	4.71231	5.01254	4.84215	4.84026	5.40745	4.47108	4.6913	4.60397	4.5305	4.68028	4.5416	10.335	8.58386	5.0222	9.03345	5.77313	4.54909	3.82757	4.29623	5.99507	4.96245	4.95154	5.13238	4.78752	4.76114	4.9455
		0.000374999	4.68737	4.54852	4.76293	5.04995	5.04726	4.66936	4.13191	4.33293	4.33716	4.89759	3.73822	3.72436	3.66045	3.77209	3.29302	2.50278	3.64012	3.53861	3.60307	3.52337	4.20018	4.35638	4.608	4.53215	4.25239	4.71813	4.01329	4.33937	4.03305	4.02205	4.0645	4.31892	5.99638	7.38588	4.34227	8.98053	4.87705	4.19881	3.25778	3.78131	5.31851	4.48568	4.29372	4.51865	4.46625	4.37045	4.85963
		0.000424999	4.43141	4.5428	4.32206	4.38101	4.68564	4.66351	3.8004	3.89154	4.16745	4.04271	3.43493	3.6108	3.13593	3.61212	3.43324	2.47172	3.44347	3.4648	3.54567	3.56565	4.00518	3.97207	3.90202	4.15642	4.24958	4.4896	4.04651	3.87729	4.11401	3.50222	3.80908	3.75571	4.50948	1.39597	4.23989	8.25662	4.3773	3.26945	3.12758	3.28823	5.03839	4.21108	3.79243	4.07216	4.00911	3.8515	4.04128
		0.000474999	4.28611	4.26613	4.51784	4.48144	4.67227	4.40774	3.49061	3.70367	3.97895	4.17045	3.22228	3.22154	3.33528	3.28019	3.09058	2.29137	3.27979	3.13151	3.24403	3.39711	3.78206	3.6224	3.81773	4.0108	4.25604	4.06135	3.8824	3.83266	3.81453	3.62038	3.55976	3.65485	3.66396	3.79193	3.82243	7.96405	4.08889	2.88718	2.75984	3.23753	4.81497	3.95247	3.65709	3.67987	3.97982	3.87086	3.84577
		0.000524999	3.85306	4.15675	4.05351	3.98003	4.06157	4.57723	3.42217	3.5603	3.83499	4.09328	2.96238	3.11629	3.05848	3.09108	2.67864	1.93658	3.09918	3.18723	3.13189	3.11862	3.77339	3.62816	3.87902	3.70569	3.6635	3.89381	3.48584	3.54845	3.47091	3.4354	3.69812	3.62856	4.61985	0.197983	3.84554	8.03191	4.13947	3.40005	2.49107	2.6147	4.58903	3.35799	3.46181	3.30279	3.65927	3.76235	3.74675
		0.000574999	3.94828	4.01859	4.2203	3.87163	3.96554	4.05379	3.18059	3.58426	3.96916	3.85728	2.96228	2.99308	3.00261	2.96574	2.86239	2.11554	2.94952	2.99668	2.91289	2.96767	3.54381	3.61343	3.45738	3.61039	3.85852	4.06262	3.13923	3.38983	3.29126	3.16246	3.31572	3.366	2.39156	2.59395	3.52935	7.76599	3.73776	2.68874	2.66425	2.86857	4.65456	3.60434	3.33726	3.44665	3.7096	3.41018	3.80752
		0.000624999	3.50313	3.88167	4.01743	4.55146	4.13965	4.14049	3.09268	3.38252	3.48897	3.76255	3.22616	3.13314	2.88382	2.92087	2.56115	2.05312	3.15092	2.90404	2.91801	3.00131	3.46383	3.53861	3.81117	3.81108	3.81868	3.62706	3.13065	3.52961	3.58474	3.33374	3.23248	3.38745	1.541	3.79193	3.25812	7.49986	3.48575	2.57155	2.57672	2.85057	4.15902	3.21079	2.93362	3.12645	3.5793	3.57727	3.29608
		0.000674999	3.64994	3.82929	3.74192	4.0181	3.72564	4.00338	2.96103	3.23973	3.36794	3.84504	2.91225	2.85091	3.04052	2.72464	2.66649	1.97097	2.87931	2.92183	2.90001	2.79054	3.21527	3.34409	3.42358	3.46938	3.54087	3.6423	3.13714	3.27821	3.37807	3.10287	3.40327	3.523	1.96821	6.1879	3.23002	7.55926	3.50157	2.67328	2.10548	2.57432	4.36808	3.10739	2.98136	3.32891	3.6463	3.44807	3.49875
		0.000724999	3.55507	3.65685	3.98041	4.17542	3.91864	4.12105	3.06721	3.33104	3.67911	3.48162	2.81492	2.68948	2.69753	2.56912	2.77569	1.91881	2.77393	2.96711	2.84145	2.84999	3.63305	3.26036	3.55605	3.24393	3.54657	3.54227	3.18147	3.24038	3.31743	3.37236	3.40292	3.43902	1.75843	3.79193	3.28128	7.66566	3.5209	2.81492	2.44266	2.90448	4.01873	3.23024	3.25043	2.83067	3.42262	3.06351	3.2711
		0.000799998	3.61115	3.70046	3.84249	4.08797	3.64017	3.83091	2.8619	3.0149	3.29157	3.55019	2.78611	2.85673	2.80508	2.58346	2.53461	1.80062	2.83871	2.74403	2.87973	2.64518	3.26084	3.3031	3.35106	3.44343	3.58929	3.51606	3.00593	3.47731	3.19866	3.20472	3.01102	3.26595	1.44023	2.59395	3.09766	7.41832	3.32963	2.58523	2.11071	2.54754	4.16871	3.27401	2.85141	3.00058	3.23681	2.97769	3.2614
		0.000899998	3.50547	3.65243	3.46637	3.78536	3.64086	3.53031	2.91564	3.00067	3.34207	3.52374	2.73559	2.78303	2.70738	2.58762	2.53695	1.69392	2.67322	2.86129	2.86059	2.75547	3.1946	3.13226	3.05432	3.22026	3.2655	3.63153	2.93654	3.12477	3.01168	3.18221	3.16103	3.17509	0.960691	0.197983	3.22541	7.32283	3.36576	2.38987	2.15719	2.55788	4.22048	2.96815	2.85922	3.02679	3.1584	3.12545	3.28598
		0.000999998	3.38667	3.54842	3.46368	3.57358	3.79321	3.60819	2.89315	3.03073	3.27372	3.27835	2.51872	2.536	2.61554	2.66739	2.51391	1.65347	2.55493	2.63453	2.50732	2.44077	3.3133	3.22087	3.1427	3.37461	3.05346	3.36835	2.99309	3.04247	3.08144	3.14261	3.15774	3.16645	0.800971	0.796975	3.14319	7.38173	3.07647	2.33979	2.03921	2.39005	3.93358	2.90736	2.97971	2.79002	3.09524	3.11543	3.14599
		0.0011	3.22135	3.59937	3.69606	3.55798	3.61924	3.40979	2.81211	2.94078	3.21921	3.41817	2.66971	2.69771	2.53013	2.49984	2.40878	1.68726	2.50974	2.53857	2.73641	2.65442	3.11009	3.19745	3.1811	3.2104	3.32473	3.42978	2.94304	3.17744	3.19193	2.96749	2.90923	2.84399	0.484268	4.39092	3.14802	7.28019	3.16638	2.2001	2.05473	2.43841	4.10288	2.92964	3.05741	3.04916	3.06291	3.08714	3.07597
		0.0012	3.34606	3.26808	3.50015	3.78909	3.67511	3.65635	2.82613	3.04988	3.17441	3.3261	2.55354	2.63103	2.62227	2.65952	2.36631	1.67162	2.61709	2.65047	2.66433	2.71518	3.2256	3.13668	3.20779	3.27707	3.30612	3.17503	2.81345	3.37768	3.05351	2.98153	3.03862	3.21562	0.485107	-0.401008	2.78934	7.18622	3.19863	2.214	2.11195	2.35348	3.95184	3.11627	2.84331	2.9803	2.88008	2.8659	3.04228
		0.0013	3.49778	3.476	3.47376	3.73564	3.67176	3.65918	2.92698	3.0246	3.1797	3.17002	2.5499	2.63648	2.67154	2.5622	2.28124	1.62788	2.6422	2.45451	2.65332	2.5764	2.92339	3.08121	3.30149	3.24141	3.27207	3.57471	2.98403	2.94495	2.84173	2.90067	2.88845	3.11819	0.32376	1.39597	2.86278	7.10928	3.17284	2.20915	1.96739	2.27444	4.006	2.96184	2.70534	2.81785	3.01473	2.88203	3.17551
		0.0014	3.22378	3.40929	3.55424	3.54551	3.66932	3.59524	2.79045	2.81148	3.19808	3.23034	2.56742	2.5943	2.58091	2.52329	2.45844	1.59526	2.5447	2.56604	2.65519	2.37445	3.16727	3.06665	3.04128	3.13654	3.31275	3.30278	2.88581	3.12225	2.99164	3.07709	3.02005	3.19074	0.91036	1.99496	2.94999	7.17065	3.23403	2.22128	1.96193	2.42442	3.95354	2.81474	2.8454	2.63696	3.08472	2.88877	3.00321
		0.0015	3.36413	3.52023	3.33397	3.57306	3.50257	3.45176	2.71811	2.67919	3.139	3.148	2.62527	2.57313	2.47813	2.46532	2.30803	1.59831	2.53363	2.61794	2.5766	2.60197	3.12821	3.08517	3.11783	3.10779	3.13947	3.34724	2.80234	2.83212	3.07553	2.94431	2.9003	3.13899	0.270366	-0.401008	2.94902	7.19938	3.164	2.08746	1.95078	2.4738	4.06859	2.92725	2.8206	2.7156	2.7731	2.74176	3.39081
		0.0016	3.26246	3.33501	3.5907	3.4903	3.60676	3.71914	2.55546	2.72108	3.25166	3.42559	2.52247	2.65432	2.50997	2.40252	2.27841	1.74463	2.44263	2.55354	2.61161	2.61547	2.97754	3.16876	3.14416	3.09794	3.26917	3.06428	2.85786	2.96746	2.97086	2.88238	2.97195	2.97712	0.589591	0.197983	2.92665	7.19912	3.19582	2.3377	1.93082	2.38773	4.06024	2.8637	2.83684	2.56495	2.84267	2.99122	3.10551
		0.0017	3.29012	3.26796	3.1113	3.26796	3.21846	3.53528	2.70404	2.86114	3.0757	3.21874	2.6235	2.55659	2.50798	2.39777	2.22585	1.67139	2.44413	2.52282	2.48713	2.53004	2.93154	3.10875	3.17289	3.20775	3.10553	3.13064	2.52796	3.02103	2.88156	2.83891	2.91086	3.09571	-0.204785	-0.401008	3.02732	7.19542	2.97723	2.25839	2.06236	2.39002	4.15765	2.93039	2.74	2.8505	2.91439	2.90129	2.96587
		0.00185	3.23064	3.32509	3.34785	3.33133	3.51713	3.5264	2.69692	2.86535	3.17828	3.18896	2.59279	2.43073	2.37484	2.38994	2.2065	1.55911	2.47505	2.45531	2.51469	2.55196	3.06751	3.16355	3.04516	3.08255	3.17919	3.29895	2.77742	3.0289	2.86885	2.97458	2.86619	3.08658	0.591163	-0.101513	2.88252	7.09463	2.98089	2.18719	1.90023	2.32287	3.88807	2.88597	2.6341	2.7669	2.83641	2.76668	3.01659
		0.00205	3.22387	3.24586	3.28501	3.34737	3.48773	3.41961	2.67011	2.72936	3.10185	3.09521	2.42415	2.53957	2.37549	2.47263	2.30033	1.55349	2.46841	2.49534	2.51445	2.45561	2.98694	3.03496	3.0559	3.15147	3.10111	3.37859	2.84775	2.92805	2.89261	2.81804	2.79303	2.89879	0.404813	0.197983	2.93409	7.02801	3.04798	2.11777	1.8214	2.40573	3.95042	2.97807	2.60466	2.70765	2.79084	2.80236	2.79297
		0.00225	3.1907	3.17064	3.19878	3.39709	3.38626	3.2431	2.59972	2.66219	3.03277	3.20218	2.54008	2.38352	2.48563	2.41037	2.15257	1.55382	2.5231	2.4487	2.45474	2.47018	3.00631	2.99382	2.99574	2.98957	3.15317	3.33479	2.75078	2.96315	2.85043	2.85384	2.90184	2.92329	0.0600704	-0.101512	2.77669	7.05949	3.30451	2.20305	1.90033	2.32394	4.0659	2.85659	2.58586	2.67253	2.86495	2.79237	2.97641
		0.00245	3.24727	3.32331	3.30197	3.30255	3.22581	3.53563	2.62563	2.79948	2.86117	3.20935	2.42098	2.47088	2.37597	2.4054	2.17482	1.64154	2.26437	2.48785	2.3622	2.38646	2.89671	2.87885	2.96773	2.95683	3.02591	3.10615	2.73474	2.7632	2.88706	2.83469	2.86022	2.86878	0.353683	-0.700504	2.85568	7.13841	3.01772	2.1499	1.8451	2.24243	4.03841	2.76853	2.5797	2.68056	2.7178	2.73192	2.79039
		0.00264999	3.23853	3.25541	3.25278	3.43495	3.34144	3.42281	2.67067	2.70665	3.05348	3.09328	2.43192	2.40058	2.37984	2.35607	2.14334	1.61806	2.42417	2.38514	2.4565	2.36348	2.89576	2.88682	2.85486	2.86767	2.98524	3.15287	2.64416	2.80507	2.83675	2.74535	2.7818	2.89604	0.0613314	0.497479	2.85913	7.1071	2.94929	2.06968	1.95114	2.28112	3.95992	2.79453	2.65444	2.60068	2.77126	2.85932	2.89698
		0.00284999	3.07632	3.18021	3.17274	3.30598	3.38089	3.32217	2.54494	2.64644	2.80265	2.97931	2.4297	2.44364	2.34714	2.2837	2.24294	1.5284	2.44904	2.32572	2.39361	2.41756	2.8199	2.84925	2.86849	2.94022	3.08894	3.11422	2.6259	2.93411	2.74365	2.84899	2.76305	2.85017	0.115443	-0.401008	2.72274	7.14125	2.99953	2.08718	1.86477	2.24509	3.97503	2.74976	2.57642	2.5953	2.75881	2.93317	2.74463
		0.00304999	3.15145	3.17994	3.25982	3.27654	3.3457	3.33001	2.58316	2.61085	2.79663	2.99106	2.39723	2.45113	2.30248	2.33269	2.16974	1.55953	2.31259	2.39924	2.28628	2.44042	2.87763	2.91363	2.94913	2.92118	3.00866	3.14367	2.65169	2.87597	2.80957	2.81779	2.56902	2.86408	-0.153939	0.497479	2.75185	7.00362	3.0556	2.09326	1.85993	2.29529	4.01741	2.80519	2.62873	2.52118	2.7897	2.85014	2.74311
		0.00324999	3.09143	3.15334	3.19492	3.2238	3.19379	3.31838	2.51913	2.64382	3.0878	3.09904	2.34999	2.3891	2.39206	2.34196	2.18268	1.58109	2.3717	2.30781	2.40497	2.37168	2.84712	2.87791	2.82897	2.84299	2.99773	3.10768	2.57905	2.90818	2.76182	2.78432	2.63947	2.86583	0.0603151	0.49748	2.94503	6.89247	3.08583	2.01664	1.89563	2.24626	3.9729	2.63844	2.57428	2.58795	2.67117	2.77969	2.81453
		0.00344999	3.01201	2.97732	3.20386	3.28137	3.15661	3.39906	2.56374	2.57025	2.92472	2.98549	2.35215	2.40618	2.25288	2.1737	2.07218	1.50723	2.33678	2.36781	2.2155	2.33431	2.80042	2.911	2.92366	2.84367	3.07477	3.07594	2.575	2.78725	2.7061	2.80322	2.81442	2.85591	0.431578	-0.101512	2.73919	7.03749	3.0013	2.01034	1.82845	2.25979	3.87947	2.74269	2.47341	2.60885	2.71236	2.83379	2.74711
		0.00364999	2.96274	3.25513	3.26905	3.17742	3.10162	3.19287	2.56047	2.63008	2.79593	3.01087	2.294	2.3354	2.25441	2.32965	2.02471	1.48054	2.27184	2.32655	2.34268	2.30267	2.89109	2.90658	2.92842	2.82426	2.92131	2.99486	2.69491	2.80271	2.76635	2.67977	2.7057	2.69765	0.563314	-0.401008	2.82936	6.857	3.09382	1.93519	1.83214	2.14287	3.84068	2.66224	2.37233	2.51435	2.74292	2.71255	2.73728
		0.00394999	2.96248	3.04444	3.21024	3.16157	3.20378	3.17239	2.56401	2.56968	2.88367	3.00895	2.30048	2.28407	2.28255	2.21742	2.11866	1.52063	2.25932	2.30504	2.31736	2.27017	2.81343	2.81427	2.88441	2.85038	2.90637	2.9823	2.6108	2.78031	2.77975	2.69102	2.66551	2.78856	0.0728909	-0.25126	2.75072	6.9601	2.88382	2.06411	1.85049	2.24597	3.85024	2.68606	2.36653	2.48523	2.71478	2.66435	2.70833
		0.00434999	2.95058	2.9427	3.04297	3.1217	3.13685	3.15432	2.4505	2.62011	2.88888	3.0121	2.33078	2.27182	2.19126	2.29219	2.02316	1.44348	2.247	2.2798	2.24577	2.32091	2.71972	2.7996	2.85444	2.73795	2.95032	3.05041	2.53327	2.70921	2.72102	2.71346	2.60685	2.76117	0.165401	0.0482359	2.80334	6.97131	3.01614	1.9653	1.9114	2.1586	3.91245	2.74683	2.42693	2.4983	2.66931	2.58133	2.75008
		0.00474999	2.8849	2.97374	3.07201	3.14551	3.13054	3.19685	2.4543	2.6026	2.75028	2.87615	2.18048	2.28724	2.2231	2.20879	2.09885	1.41649	2.25614	2.25411	2.28602	2.2326	2.69394	2.7272	2.81414	2.70764	2.78262	3.01331	2.41628	2.75116	2.66278	2.70565	2.63531	2.6913	0.153199	-0.25126	2.73728	6.87956	2.86599	1.98381	1.83188	2.22267	3.91225	2.73463	2.36269	2.45991	2.67041	2.64443	2.63616
		0.00514999	2.88026	2.95103	2.97938	3.05884	3.12794	3.09604	2.46055	2.58044	2.76613	2.90671	2.25539	2.25971	2.24386	2.19243	2.02684	1.48478	2.13502	2.18351	2.351	2.2511	2.69419	2.76277	2.77343	2.69421	2.67892	2.87862	2.56064	2.67048	2.66273	2.58137	2.6727	2.6303	0.246515	-0.101512	2.70636	6.92328	2.88448	1.99579	1.84952	2.20699	3.80888	2.70964	2.44335	2.42648	2.57653	2.55183	2.61453
		0.00554999	2.91586	2.92142	2.94931	3.03662	3.12915	3.08902	2.43286	2.5095	2.72767	2.76679	2.2124	2.28083	2.21149	2.20373	1.95863	1.4076	2.19629	2.19917	2.23573	2.22392	2.69898	2.76759	2.69051	2.76239	2.72218	2.8757	2.48608	2.6775	2.55912	2.55573	2.60401	2.68855	0.0599353	-0.401008	2.70306	6.9378	2.80991	1.99506	1.78176	2.1186	3.7989	2.66666	2.31863	2.40499	2.62887	2.44604	2.57443
		0.00594999	2.90357	2.90746	2.81298	3.05031	3.0098	3.13554	2.41018	2.44661	2.7015	2.81601	2.17403	2.16928	2.23109	2.1707	2.00674	1.41911	2.1497	2.17602	2.1982	2.17607	2.56126	2.77307	2.7291	2.72855	2.80323	2.93006	2.46038	2.64076	2.54894	2.65286	2.62955	2.59866	-0.0722754	-0.25126	2.70806	6.85068	2.8341	1.99825	1.78311	2.16937	3.80518	2.64868	2.393	2.40834	2.59441	2.53081	2.57953
		0.00634999	2.83334	2.87806	2.9145	2.92003	3.00343	2.97659	2.37274	2.43725	2.62525	2.90854	2.22113	2.11855	2.07493	2.09036	2.01842	1.45389	2.19665	2.17709	2.13168	2.08267	2.65286	2.65065	2.60632	2.6739	2.72978	2.92101	2.48244	2.65302	2.49846	2.49774	2.51684	2.64955	0.206742	0.49748	2.6277	6.89061	2.84222	1.92749	1.82225	2.15205	3.85706	2.52835	2.35139	2.30273	2.54486	2.47245	2.67238
		0.00674999	2.86774	2.86617	2.95545	2.92247	3.05881	3.07893	2.28548	2.49048	2.68579	2.76205	2.151	2.15629	2.15316	2.04017	1.91676	1.47689	2.10727	2.19311	2.20359	2.13969	2.52419	2.61525	2.70854	2.6874	2.7482	2.76824	2.42126	2.62161	2.54431	2.48704	2.46028	2.53671	-0.204452	0.497481	2.72555	6.93823	2.8333	1.88536	1.73185	2.13399	3.85821	2.58216	2.31453	2.35423	2.59404	2.51662	2.52587
		0.00714999	2.79119	2.86877	2.80788	3.02454	2.97188	3.02244	2.35352	2.35112	2.64369	2.83788	2.15462	2.1512	2.11332	2.00245	1.95536	1.38797	2.1129	2.15069	2.20911	2.1207	2.54997	2.54713	2.61229	2.63411	2.72207	2.83802	2.44322	2.56174	2.50971	2.56149	2.44282	2.52633	0.153707	-0.25126	2.58707	6.88245	2.86643	1.86718	1.80858	2.15937	3.82245	2.56385	2.3566	2.34233	2.5008	2.46377	2.53169
		0.00754998	2.78224	2.81127	2.83444	3.01084	3.01544	3.0825	2.31948	2.36458	2.64178	2.67416	2.09209	2.07397	2.08973	2.03641	1.88735	1.41917	2.07886	2.09039	2.12824	2.09105	2.58578	2.56921	2.55349	2.57877	2.68045	2.85376	2.3135	2.55458	2.49541	2.52515	2.45315	2.53349	0.047834	-0.850252	2.56986	6.89761	2.78774	1.8687	1.73417	2.04644	3.79661	2.59695	2.25383	2.34198	2.52073	2.34203	2.52441
		0.00814998	2.66804	2.81043	2.81098	2.91045	2.85473	2.89574	2.3122	2.40226	2.59069	2.80152	2.07424	2.10449	2.05877	2.00183	1.89119	1.37706	2.06374	2.11681	2.10716	2.0758	2.47613	2.58206	2.5149	2.5883	2.64472	2.78334	2.36776	2.51904	2.46037	2.479	2.48027	2.45195	0.212054	-0.176385	2.66162	6.78508	2.8292	1.9173	1.76071	2.05957	3.75357	2.56326	2.32401	2.33181	2.43618	2.39078	2.45512
		0.00894998	2.73883	2.85822	2.76157	2.94335	2.85616	2.90824	2.29712	2.39426	2.61285	2.61583	2.06608	2.05984	2.03147	2.02522	1.87602	1.35856	2.02728	2.03178	2.09635	2.09012	2.44608	2.57667	2.52962	2.53033	2.49799	2.73884	2.35093	2.46105	2.45034	2.47361	2.38449	2.51123	0.00603001	0.123111	2.61764	6.88986	2.84114	1.85643	1.7568	2.12768	3.76239	2.57848	2.23572	2.22354	2.44185	2.49086	2.4877
		0.00974998	2.65765	2.65052	2.76669	2.82213	2.8539	2.86808	2.25348	2.32105	2.61226	2.64709	2.05983	2.02121	2.01228	2.01131	1.88217	1.34239	2.05024	2.0157	2.04057	1.97937	2.43183	2.51681	2.48048	2.52551	2.53294	2.65559	2.34281	2.45849	2.40746	2.40999	2.34267	2.41793	0.120082	0.347733	2.61813	6.78623	2.77913	1.82702	1.72137	2.05757	3.79644	2.57337	2.27957	2.16536	2.41181	2.4276	2.43583
		0.01055	2.65797	2.67223	2.6751	2.81428	2.75571	2.84079	2.23852	2.30406	2.45434	2.62441	1.99212	2.04159	1.91011	2.00794	1.88044	1.30302	1.99902	2.02513	2.00472	2.00725	2.41946	2.47147	2.51453	2.51093	2.53145	2.6781	2.289	2.4262	2.38865	2.41585	2.34558	2.42529	0.159612	-0.101511	2.58898	6.77845	2.77921	1.80893	1.67537	2.06843	3.76214	2.46948	2.23134	2.19928	2.37587	2.37377	2.37844
		0.01135	2.64511	2.68535	2.65459	2.71317	2.78691	2.76528	2.21236	2.30402	2.4916	2.58043	1.96521	2.04346	1.95527	1.9428	1.80266	1.31917	1.96874	1.99204	1.99454	1.98627	2.3722	2.45195	2.41895	2.54822	2.47635	2.62542	2.25708	2.44243	2.30754	2.401	2.32008	2.34069	0.0270388	0.197986	2.54818	6.75997	2.76628	1.75045	1.71168	2.04525	3.70935	2.52397	2.17131	2.20676	2.28414	2.35074	2.39223
		0.01215	2.58559	2.5569	2.62354	2.73191	2.73221	2.77819	2.17971	2.30993	2.48851	2.52906	2.01049	1.99554	1.96633	1.85293	1.79836	1.2841	1.91828	1.98352	1.94438	1.94885	2.34576	2.44809	2.4495	2.50686	2.43433	2.60908	2.18758	2.36178	2.33626	2.32408	2.28383	2.41343	0.013948	-0.326133	2.56138	6.77465	2.68346	1.77721	1.65725	2.04451	3.7394	2.51244	2.15798	2.1592	2.29786	2.31363	2.29133
		0.01295	2.52972	2.6026	2.6675	2.66988	2.69106	2.78782	2.23989	2.29997	2.41428	2.51292	1.91777	1.96669	1.898	1.94712	1.79245	1.28434	1.90232	1.96146	1.94981	1.92055	2.34545	2.33853	2.43113	2.42031	2.44555	2.62214	2.16472	2.32446	2.29534	2.32006	2.26347	2.40419	0.152304	-0.176385	2.55818	6.72966	2.69164	1.72652	1.69691	2.04307	3.71345	2.52692	2.17105	2.07741	2.32984	2.36142	2.24079
		0.01375	2.56071	2.58775	2.58488	2.65134	2.68837	2.72684	2.12681	2.26798	2.36268	2.50991	1.95263	1.89068	1.87304	1.88064	1.75303	1.27806	1.87489	1.95433	1.90381	1.92515	2.35216	2.37564	2.33745	2.38294	2.40333	2.50781	2.2432	2.35659	2.28403	2.28325	2.31263	2.33263	-0.00545112	-0.0266363	2.5192	6.68388	2.63396	1.66123	1.65193	2.01319	3.72418	2.47375	2.15972	2.14331	2.24869	2.28779	2.26474
		0.01455	2.49165	2.52558	2.53161	2.60282	2.6807	2.68286	2.14013	2.17561	2.36293	2.47663	1.9415	1.9468	1.85647	1.90323	1.76366	1.23149	1.87426	1.92681	1.92365	1.91371	2.24269	2.38536	2.30509	2.40899	2.35583	2.47978	2.1942	2.37745	2.25512	2.27783	2.21382	2.31166	0.179083	0.197986	2.50098	6.77031	2.65795	1.71697	1.64523	2.00645	3.70174	2.44657	2.11847	2.1374	2.25097	2.30563	2.32955
		0.01535	2.48336	2.44913	2.49639	2.54204	2.61485	2.68012	2.07559	2.20726	2.39338	2.41359	1.94588	1.90828	1.8383	1.8319	1.79454	1.22413	1.8367	1.92464	1.87789	1.89366	2.22652	2.37445	2.30276	2.33617	2.39421	2.52782	2.17452	2.33845	2.24951	2.23198	2.22104	2.27705	0.225911	0.272861	2.53755	6.75195	2.71149	1.7256	1.60642	2.03726	3.64722	2.43137	2.05778	2.11796	2.33336	2.30529	2.26997
		0.01655	2.42583	2.4581	2.52351	2.55946	2.5858	2.63258	2.08562	2.09485	2.26424	2.44477	1.85018	1.8885	1.79527	1.83765	1.70258	1.19023	1.84502	1.88147	1.84832	1.8444	2.24251	2.32642	2.30725	2.3347	2.36707	2.42465	2.13375	2.27146	2.20508	2.22792	2.18833	2.25061	0.0230956	0.0856756	2.49945	6.6899	2.59774	1.72368	1.60366	1.96464	3.66284	2.43658	2.09221	2.03642	2.23861	2.2091	2.31327
		0.01815	2.42186	2.42556	2.46325	2.55275	2.5348	2.5789	2.08428	2.13746	2.29566	2.37934	1.8367	1.84681	1.78042	1.79022	1.66081	1.17844	1.86358	1.80191	1.87002	1.8042	2.20517	2.25613	2.22884	2.31527	2.29574	2.36036	2.11838	2.2618	2.20995	2.15419	2.13749	2.18951	0.0237816	0.235424	2.47752	6.68977	2.61616	1.69755	1.58176	1.96032	3.63156	2.41921	2.02147	2.04242	2.20445	2.20782	2.24301
		0.01975	2.35922	2.43994	2.37872	2.48522	2.46508	2.52645	2.02446	2.11603	2.26516	2.3275	1.81154	1.84731	1.74567	1.75723	1.65821	1.18001	1.78678	1.79741	1.80014	1.80496	2.14221	2.24677	2.20762	2.24545	2.29937	2.40075	2.04512	2.19324	2.17722	2.14825	2.12002	2.12242	-0.0492908	0.16055	2.43264	6.63563	2.63706	1.65353	1.58366	1.96007	3.65933	2.4376	2.04606	2.02378	2.16269	2.18622	2.23298
		0.02135	2.3014	2.40633	2.39086	2.39783	2.41939	2.47964	1.98241	2.13701	2.19468	2.2894	1.78406	1.7693	1.73888	1.72112	1.64009	1.17165	1.73339	1.76892	1.78771	1.78329	2.13623	2.21206	2.16104	2.19618	2.2129	2.33903	2.04299	2.19888	2.10869	2.0699	2.07537	2.13706	0.0730152	-0.0640719	2.43551	6.59629	2.61379	1.62638	1.54522	1.95043	3.61807	2.37514	1.93603	1.99921	2.15087	2.08292	2.19915
		0.02295	2.30543	2.32355	2.36535	2.35509	2.36086	2.43868	1.95293	2.03246	2.204	2.29881	1.72102	1.76806	1.70291	1.73214	1.61358	1.14967	1.74144	1.79358	1.76869	1.7659	2.10287	2.15297	2.12035	2.17244	2.21375	2.28476	1.99763	2.17438	2.08821	2.11047	2.02375	2.12668	0.116332	-0.101509	2.41303	6.58755	2.56976	1.59052	1.57792	1.91172	3.59491	2.37097	1.98992	1.94064	2.1839	2.13426	2.15431
		0.02455	2.26838	2.27533	2.27129	2.39873	2.40623	2.41303	1.93176	2.03264	2.18894	2.23025	1.7242	1.70366	1.67356	1.67191	1.60775	1.13004	1.70792	1.7507	1.70893	1.74935	2.0586	2.10662	2.13987	2.10306	2.18131	2.26921	1.96808	2.10326	2.08504	2.01344	2.04131	2.12315	-0.0362693	0.160552	2.41781	6.59476	2.5248	1.60616	1.54193	1.92627	3.5619	2.33572	1.9452	1.93546	2.08619	2.06889	2.07893
		0.0261499	2.23851	2.26076	2.29066	2.36071	2.325	2.36587	1.8674	1.98721	2.1273	2.21473	1.69666	1.71908	1.65939	1.65734	1.55401	1.11747	1.68354	1.6987	1.69065	1.68853	2.03999	2.13424	2.08188	2.08833	2.13018	2.22428	1.95622	2.11337	2.01053	1.98885	2.00084	2.04362	-0.0358354	0.197989	2.39635	6.56768	2.51488	1.57466	1.51147	1.91781	3.50521	2.34588	1.89973	1.88231	2.09441	2.02602	2.10224
		0.0277499	2.17517	2.20904	2.22092	2.26173	2.31373	2.38411	1.85466	1.94413	2.09574	2.15143	1.68227	1.65155	1.63483	1.64136	1.55032	1.10919	1.68306	1.66015	1.70024	1.68365	1.99315	2.10563	2.04323	2.04022	2.10895	2.20248	1.96897	2.10264	2.00364	2.03821	1.96612	2.06258	-0.0893309	-0.0266336	2.37423	6.51757	2.50702	1.52396	1.50084	1.90796	3.52922	2.30309	1.88917	1.86061	2.02421	2.00261	2.06919
		0.0293499	2.14485	2.17154	2.19299	2.2142	2.26762	2.34882	1.83822	1.93639	2.09779	2.15445	1.67444	1.63547	1.63016	1.63242	1.51962	1.08563	1.61673	1.61847	1.65094	1.6541	2.00597	2.0638	2.02754	2.048	2.05919	2.20614	1.94512	2.01705	1.97293	1.97164	1.93778	1.98483	-0.00641097	-0.0266333	2.33383	6.46421	2.46532	1.55119	1.49195	1.83915	3.5251	2.29397	1.82762	1.85271	2.04133	2.02597	2.03546
		0.0309499	2.14618	2.13957	2.20505	2.27657	2.20309	2.2283	1.84594	1.86587	2.03567	2.12854	1.62379	1.64489	1.60219	1.55368	1.53226	1.11607	1.61455	1.62601	1.62692	1.63469	1.97098	1.99013	1.9847	2.04365	2.09072	2.14633	1.90917	2.00939	1.94996	1.96067	1.91329	1.94844	0.120117	0.385176	2.30642	6.50368	2.44581	1.50334	1.49823	1.86195	3.47571	2.23928	1.86635	1.84155	1.97696	1.96296	1.98784
		0.0333499	2.09684	2.1076	2.12214	2.17208	2.15685	2.24862	1.77876	1.88098	2.02765	2.09014	1.59838	1.59128	1.57154	1.53422	1.48868	1.06551	1.58584	1.60314	1.5897	1.61152	1.96063	2.00477	1.95406	1.97488	1.9981	2.11861	1.84823	1.97222	1.89963	1.90451	1.88935	1.94277	0.0018929	-0.045351	2.30686	6.43809	2.43476	1.48759	1.45585	1.84549	3.45991	2.2418	1.82998	1.84475	1.93271	1.93686	2.01382
		0.0365499	2.06141	2.08092	2.10783	2.10892	2.13989	2.17709	1.7368	1.82573	1.99051	2.01904	1.55442	1.58324	1.51966	1.52147	1.4534	1.03111	1.58336	1.55634	1.56673	1.55225	1.89532	1.97484	1.90017	1.92988	1.96954	2.05105	1.83611	1.97212	1.85757	1.87049	1.82857	1.91398	0.0170661	-0.101506	2.26086	6.39296	2.37743	1.46007	1.44293	1.78399	3.44923	2.22624	1.76938	1.7466	1.95023	1.92416	1.94002
		0.0397499	2.00128	1.97819	2.0312	2.07873	2.06003	2.14583	1.69333	1.77231	1.91682	1.9716	1.508	1.5133	1.47291	1.49323	1.42557	1.01241	1.48047	1.52631	1.54353	1.50705	1.8447	1.87545	1.86297	1.88701	1.90716	1.97842	1.79622	1.88455	1.83911	1.82443	1.76559	1.83874	0.0351935	0.216711	2.25382	6.40937	2.38617	1.4345	1.43361	1.75118	3.42832	2.18726	1.74039	1.73519	1.89861	1.87445	1.88097
		0.0429499	1.97532	1.9533	1.9764	2.03649	2.03382	2.08142	1.65403	1.73082	1.8873	1.92206	1.48814	1.46655	1.4601	1.44928	1.42067	0.996363	1.48175	1.49666	1.48288	1.485	1.80297	1.82976	1.83248	1.86887	1.87095	1.94972	1.71614	1.85297	1.80733	1.76465	1.74156	1.81565	0.0599637	0.291586	2.21914	6.32141	2.36172	1.41431	1.42348	1.75033	3.39017	2.12686	1.66151	1.71392	1.82825	1.82228	1.87448
		0.0461499	1.89929	1.94084	1.94278	2.01048	2.00681	2.06156	1.61633	1.71547	1.82884	1.86951	1.44336	1.41757	1.40454	1.39163	1.38234	0.963407	1.44195	1.43888	1.48398	1.43522	1.77381	1.81098	1.78112	1.76703	1.80305	1.91701	1.68852	1.82728	1.75701	1.73954	1.70519	1.76536	-0.0160717	-0.251254	2.20825	6.2699	2.31058	1.40625	1.38512	1.73418	3.35212	2.17285	1.66939	1.66381	1.79617	1.79439	1.81664
		0.0493499	1.87623	1.90063	1.87614	1.91522	1.91979	1.99766	1.58578	1.6741	1.79477	1.85126	1.40908	1.41978	1.39476	1.39107	1.34449	0.942542	1.40988	1.40656	1.42255	1.44098	1.71511	1.75113	1.75044	1.77792	1.77939	1.85292	1.66355	1.77172	1.69364	1.7181	1.6805	1.74503	-0.0678131	-0.15766	2.18405	6.2842	2.30498	1.35783	1.38749	1.71994	3.33001	2.12562	1.63288	1.63224	1.7938	1.77785	1.79271
		0.0525499	1.83477	1.79562	1.8782	1.90783	1.89955	1.9509	1.5801	1.67489	1.73119	1.80419	1.39343	1.38574	1.36881	1.34486	1.30024	0.955387	1.37414	1.40804	1.38766	1.38296	1.68298	1.72952	1.70646	1.71392	1.74034	1.8292	1.636	1.77591	1.68064	1.6622	1.65277	1.68524	0.0847673	0.235433	2.18827	6.22404	2.24801	1.36197	1.35217	1.71282	3.36068	2.13484	1.58936	1.62344	1.73233	1.74152	1.75452
		0.0557499	1.80092	1.78865	1.83172	1.87776	1.82298	1.90435	1.5437	1.60998	1.71706	1.77891	1.37377	1.34943	1.34983	1.30694	1.28836	0.921841	1.35056	1.34949	1.3741	1.36111	1.6344	1.67921	1.70216	1.66558	1.72009	1.78174	1.6051	1.7339	1.64545	1.63117	1.61728	1.65937	0.018789	-0.0640656	2.14218	6.21745	2.25862	1.32486	1.34883	1.68714	3.30447	2.0929	1.58399	1.56448	1.69562	1.71631	1.75798
		0.0589499	1.81403	1.76208	1.77937	1.81257	1.80488	1.8778	1.50629	1.5958	1.66165	1.73355	1.31666	1.30827	1.29792	1.30801	1.27319	0.910788	1.31911	1.31709	1.35819	1.33683	1.61949	1.6552	1.61815	1.65878	1.68103	1.75464	1.57468	1.7197	1.64931	1.61203	1.56074	1.6178	-0.011056	-0.382283	2.1305	6.21267	2.2136	1.3021	1.29204	1.66475	3.27767	2.08549	1.53226	1.54623	1.65828	1.68775	1.70986
		0.0621499	1.74094	1.73756	1.75061	1.7972	1.79004	1.85071	1.50492	1.57301	1.62533	1.69853	1.30757	1.28439	1.28837	1.26945	1.26996	0.892943	1.31649	1.31882	1.31402	1.29236	1.58027	1.62641	1.63998	1.62456	1.63739	1.71489	1.54141	1.65795	1.57876	1.58087	1.54761	1.60048	-0.066183	0.0669665	2.1086	6.12181	2.21415	1.29407	1.28291	1.65104	3.30238	2.07829	1.52884	1.54022	1.67656	1.62801	1.67421
		0.0669499	1.68691	1.66742	1.69469	1.73514	1.75129	1.81053	1.44778	1.50945	1.6	1.65688	1.25941	1.24986	1.25025	1.23942	1.20202	0.863369	1.26761	1.28227	1.27869	1.26348	1.53511	1.61082	1.57302	1.5894	1.60212	1.6798	1.50948	1.65073	1.56226	1.53676	1.51631	1.59838	-0.0177471	-0.11086	2.09123	6.13822	2.16014	1.25675	1.28398	1.61725	3.21377	2.04922	1.49606	1.4868	1.62386	1.63938	1.64573
		0.0733499	1.61205	1.63074	1.65876	1.66937	1.67866	1.75158	1.41316	1.43591	1.52852	1.59157	1.22081	1.20941	1.2009	1.20009	1.18803	0.827803	1.21965	1.22622	1.23096	1.21939	1.48515	1.53232	1.50682	1.51341	1.54087	1.61366	1.47169	1.58187	1.52236	1.49044	1.44334	1.5126	0.00633932	0.0108128	2.04098	6.0892	2.13576	1.19826	1.25226	1.59904	3.2067	2.00707	1.43134	1.45264	1.57172	1.60327	1.60027
		0.0797498	1.56377	1.55449	1.59016	1.62026	1.64513	1.65558	1.36117	1.41327	1.51199	1.55734	1.18206	1.16454	1.15968	1.14827	1.13603	0.793101	1.17593	1.17257	1.20106	1.17591	1.43474	1.4639	1.46082	1.49681	1.50757	1.55446	1.42027	1.53906	1.46912	1.43402	1.40174	1.46835	0.02831	0.0482516	2.02251	6.03612	2.08958	1.17628	1.21688	1.57056	3.18136	2.00082	1.40937	1.40216	1.54564	1.55631	1.56
		0.0861498	1.48987	1.50673	1.53991	1.54076	1.59806	1.62007	1.30165	1.3748	1.46263	1.48276	1.12633	1.11419	1.12569	1.11288	1.10374	0.781494	1.15201	1.14581	1.14279	1.15023	1.38286	1.42586	1.42536	1.42979	1.43122	1.50111	1.37963	1.48205	1.41322	1.38578	1.36356	1.43054	0.0525808	0.141847	1.97037	5.98635	2.0717	1.13589	1.19275	1.5448	3.14934	1.94775	1.36719	1.35873	1.47538	1.50265	1.49875
		0.0925498	1.47475	1.47239	1.49499	1.51064	1.54045	1.57915	1.2681	1.34295	1.4145	1.46175	1.08945	1.08133	1.06422	1.07557	1.07495	0.758216	1.08448	1.10181	1.12305	1.11431	1.34176	1.40894	1.36821	1.3911	1.39066	1.47219	1.33854	1.44313	1.36439	1.34597	1.32058	1.39518	0.0763556	-0.00790227	1.94493	5.9747	2.01402	1.12883	1.17874	1.5215	3.12067	1.91533	1.34277	1.32777	1.46673	1.4695	1.4896
		0.0989498	1.42504	1.41161	1.44466	1.46207	1.52049	1.51771	1.24721	1.30129	1.36703	1.41829	1.05347	1.04067	1.05876	1.05276	1.06214	0.7403	1.0713	1.07657	1.08109	1.06789	1.30289	1.34472	1.31056	1.35804	1.33519	1.42152	1.29806	1.4236	1.33973	1.32359	1.29966	1.33007	-0.0193557	0.113771	1.90613	5.93559	1.97201	1.08248	1.14809	1.47451	3.08113	1.90043	1.31882	1.28966	1.43491	1.44096	1.43938
		0.10535	1.38708	1.38654	1.39657	1.41014	1.44228	1.48334	1.18699	1.25132	1.34136	1.36311	1.02447	1.02152	1.00987	1.0133	1.01476	0.715726	1.04297	1.04131	1.04921	1.04075	1.27089	1.31653	1.25486	1.30975	1.30415	1.38305	1.25863	1.3818	1.31936	1.27045	1.2372	1.30765	-0.0142574	-0.101494	1.89356	5.90173	1.96784	1.07053	1.14024	1.47244	3.05074	1.86233	1.28908	1.28813	1.4134	1.40909	1.39026
		0.11175	1.33283	1.33969	1.36151	1.36165	1.39422	1.41962	1.18133	1.20674	1.30315	1.31198	1.00137	0.983739	0.981052	0.986597	0.99949	0.700443	0.996595	1.00606	1.01795	1.00494	1.22539	1.27426	1.25808	1.2653	1.27866	1.3389	1.23487	1.35329	1.29654	1.24479	1.20759	1.2669	0.00383411	0.00146082	1.86589	5.86089	1.94357	1.01798	1.10987	1.45515	3.03199	1.82756	1.26185	1.22212	1.35622	1.37049	1.38066
		0.11815	1.30628	1.31608	1.31404	1.33456	1.35892	1.39928	1.15038	1.1799	1.25569	1.29009	0.968388	0.967031	0.953316	0.949009	0.976902	0.687886	0.978326	0.978862	0.99392	0.981834	1.20945	1.24079	1.21272	1.22838	1.2467	1.28767	1.20792	1.30904	1.25479	1.2218	1.18666	1.23393	0.0249385	0.20737	1.82462	5.8084	1.94236	1.00916	1.09078	1.41823	3.00362	1.82597	1.22753	1.19447	1.32478	1.32557	1.33529
		0.12455	1.26995	1.27905	1.27651	1.30751	1.3159	1.35351	1.13177	1.15599	1.22413	1.25519	0.953921	0.933652	0.93236	0.934368	0.942243	0.669949	0.964137	0.959222	0.957054	0.94215	1.16902	1.19654	1.18186	1.21818	1.21207	1.27317	1.1943	1.26914	1.23302	1.18538	1.15718	1.23526	0.00293913	0.141855	1.82514	5.76994	1.90955	0.971365	1.06916	1.42106	2.97166	1.80189	1.19752	1.17064	1.30805	1.31792	1.30953
		0.13415	1.22606	1.21537	1.24396	1.25102	1.2675	1.31302	1.08656	1.11275	1.17866	1.19269	0.897117	0.904707	0.878626	0.892586	0.900708	0.653229	0.91123	0.916368	0.936649	0.914318	1.13346	1.16877	1.13045	1.16158	1.16048	1.21547	1.13767	1.24806	1.18464	1.14311	1.11361	1.16932	-0.00382861	-0.00789377	1.7969	5.72609	1.86095	0.959751	1.05111	1.38138	2.95096	1.773	1.16388	1.14899	1.27857	1.29426	1.27068
		0.14695	1.16381	1.16746	1.17456	1.18364	1.22476	1.266	1.0256	1.06929	1.12604	1.14965	0.869538	0.866744	0.84239	0.852774	0.860369	0.629202	0.878845	0.893014	0.879937	0.860756	1.05563	1.13224	1.07863	1.11118	1.1172	1.16927	1.08551	1.19069	1.12771	1.08811	1.05212	1.10858	0.0252619	0.0155074	1.73773	5.6757	1.81266	0.928238	1.00453	1.33721	2.91049	1.7597	1.12728	1.07865	1.22307	1.25466	1.20938
		0.15975	1.1196	1.11074	1.12783	1.1412	1.18426	1.22342	0.982202	1.03396	1.08591	1.08674	0.821871	0.817934	0.796781	0.814979	0.831969	0.599386	0.837217	0.840366	0.860276	0.829091	1.0254	1.0707	1.02391	1.06385	1.05304	1.11992	1.0515	1.15277	1.08333	1.0368	1.0048	1.05698	-0.0161207	-0.026608	1.7155	5.61944	1.76414	0.903182	0.982784	1.29824	2.85467	1.7076	1.07343	1.03591	1.18286	1.19217	1.17692
		0.17255	1.07345	1.0566	1.07059	1.08122	1.12165	1.17225	0.946514	0.983106	1.03818	1.0537	0.777217	0.793479	0.766029	0.772724	0.792721	0.571439	0.803574	0.799999	0.811718	0.788061	0.975528	1.02637	0.997079	1.01345	1.01097	1.05807	1.00885	1.10882	1.04989	1.01097	0.970578	1.0188	-0.00334808	-0.0500045	1.679	5.57985	1.75186	0.858216	0.949573	1.27122	2.81499	1.66805	1.04486	1.01828	1.11527	1.16403	1.15417
		0.18535	1.0241	1.00437	1.00924	1.03803	1.07301	1.11263	0.916003	0.951848	0.985642	1.01116	0.763736	0.742819	0.722579	0.756149	0.779751	0.559992	0.77433	0.774159	0.771425	0.762659	0.926595	0.981668	0.933398	0.976293	0.978098	1.02022	0.971443	1.07079	0.993757	0.961896	0.930863	0.989987	0.00960706	-0.0827607	1.64572	5.52608	1.6987	0.82348	0.93196	1.23568	2.80057	1.64665	1.01126	0.990429	1.09448	1.12685	1.11092
		0.19815	0.988725	0.969209	0.981297	1.00472	1.03453	1.08021	0.881695	0.914142	0.94037	0.977865	0.72702	0.727578	0.701254	0.718816	0.750696	0.539595	0.73654	0.729298	0.747388	0.732565	0.909484	0.95229	0.907393	0.931498	0.935678	0.98945	0.935794	1.04901	0.963751	0.923888	0.897253	0.952067	0.00640287	0.104434	1.62311	5.462	1.65939	0.806171	0.911227	1.22331	2.7444	1.60427	0.982698	0.962691	1.05011	1.10558	1.08415
		0.21095	0.929449	0.93236	0.948195	0.970449	1.00728	1.03703	0.84873	0.88085	0.92712	0.946996	0.690332	0.699426	0.670685	0.693143	0.717864	0.522519	0.724864	0.714532	0.717695	0.710336	0.860476	0.932638	0.880499	0.91552	0.914516	0.950712	0.91252	0.999573	0.937356	0.889217	0.857882	0.9194	-0.0331535	-0.185712	1.61767	5.41542	1.63477	0.760717	0.893179	1.19429	2.71405	1.59699	0.955449	0.915643	1.02423	1.07886	1.04302
		0.22375	0.908509	0.910012	0.926953	0.932587	0.976123	1.01464	0.807687	0.841451	0.898393	0.898808	0.664508	0.676619	0.659012	0.653789	0.687421	0.502051	0.687365	0.674531	0.683198	0.665181	0.838568	0.884157	0.847909	0.871831	0.87078	0.92687	0.877289	0.969445	0.911543	0.868102	0.83072	0.884445	-0.0352774	-0.101473	1.5718	5.38218	1.57986	0.756234	0.862887	1.17308	2.67709	1.55509	0.916288	0.888395	1.0148	1.04871	1.01025
		0.23655	0.873593	0.877463	0.889993	0.923339	0.940464	0.9792	0.807574	0.811137	0.873443	0.883455	0.65498	0.661067	0.628023	0.636591	0.674719	0.489177	0.67328	0.651932	0.667726	0.643115	0.815423	0.859669	0.831204	0.833053	0.840402	0.892665	0.860383	0.939047	0.87024	0.836048	0.793319	0.868928	-0.00906975	-0.12955	1.55482	5.33567	1.5744	0.739037	0.825589	1.15403	2.64106	1.5611	0.890233	0.854238	0.976256	1.02813	1.00046
		0.24935	0.845481	0.837596	0.870562	0.875016	0.907444	0.926664	0.761832	0.78697	0.83033	0.843133	0.622146	0.626665	0.616493	0.618151	0.658649	0.476259	0.641213	0.632665	0.639308	0.633584	0.779939	0.834128	0.803285	0.820003	0.819321	0.865737	0.82378	0.918358	0.846667	0.790344	0.776206	0.844076	0.0096368	-0.0499906	1.533	5.29979	1.52889	0.719193	0.825283	1.1251	2.62875	1.51492	0.848327	0.84186	0.947262	1.00558	0.973597
		0.268549	0.81524	0.811805	0.827085	0.838501	0.871706	0.903214	0.727141	0.765743	0.790957	0.80388	0.591498	0.593957	0.580519	0.5784	0.621745	0.449238	0.614994	0.605783	0.613885	0.599467	0.742635	0.793347	0.76533	0.793383	0.775391	0.834756	0.7877	0.891739	0.809036	0.770999	0.74913	0.82702	0.00794862	0.00383261	1.50429	5.24668	1.4952	0.694607	0.794873	1.09412	2.58483	1.48204	0.82195	0.818166	0.91362	0.953471	0.925394
		0.294149	0.763201	0.763602	0.780959	0.78784	0.819006	0.861543	0.69595	0.718993	0.747498	0.775041	0.558079	0.556819	0.548089	0.551207	0.587544	0.431885	0.577803	0.568926	0.57766	0.558456	0.703374	0.748235	0.714551	0.742326	0.746572	0.785082	0.741978	0.848713	0.763985	0.732483	0.700733	0.773104	0.0156365	-0.0757207	1.45751	5.17501	1.43632	0.658365	0.756147	1.05917	2.52526	1.44794	0.786703	0.778049	0.864469	0.908606	0.898581
		0.319749	0.73775	0.71622	0.734935	0.750523	0.778355	0.825047	0.662519	0.681333	0.716338	0.725318	0.526694	0.526733	0.522401	0.519277	0.551552	0.420083	0.542593	0.527213	0.553547	0.530979	0.670752	0.70796	0.672181	0.691833	0.694502	0.749428	0.715275	0.804455	0.724479	0.704363	0.655939	0.736334	-0.00249038	-0.00317744	1.43077	5.09202	1.39852	0.630156	0.73704	1.0265	2.46549	1.40248	0.748384	0.730571	0.828476	0.863505	0.86491
		0.345349	0.694569	0.689939	0.696307	0.705735	0.745317	0.773855	0.625457	0.646827	0.6695	0.687313	0.491964	0.492551	0.489061	0.493644	0.527472	0.404004	0.511528	0.504619	0.525448	0.498721	0.643034	0.654927	0.637529	0.652604	0.658372	0.711223	0.683255	0.780203	0.700797	0.661599	0.627814	0.690375	-0.0137082	0.0272471	1.38038	5.01389	1.36299	0.605517	0.70015	0.998493	2.41355	1.37139	0.726375	0.700334	0.784723	0.840352	0.830683
		0.370949	0.660956	0.649595	0.66359	0.675072	0.706031	0.739526	0.600566	0.614833	0.643906	0.65551	0.476974	0.463454	0.458328	0.465374	0.504865	0.387689	0.489118	0.482914	0.483727	0.470522	0.613472	0.630315	0.608316	0.625145	0.624856	0.672082	0.645688	0.738533	0.660778	0.626229	0.599922	0.666593	0.00123634	-0.0335874	1.36241	4.95395	1.31731	0.57569	0.684921	0.977345	2.36969	1.34145	0.696009	0.663652	0.769845	0.793674	0.794489
		0.396549	0.642049	0.608665	0.634063	0.641364	0.676564	0.708775	0.575386	0.589847	0.614595	0.628458	0.4523	0.444063	0.438668	0.450096	0.484243	0.366316	0.459913	0.467276	0.472776	0.457869	0.590335	0.597893	0.580032	0.603542	0.597527	0.645187	0.618722	0.712884	0.637282	0.600791	0.573308	0.628902	0.0177592	0.0202371	1.33616	4.86681	1.29591	0.559739	0.657042	0.966221	2.32085	1.31524	0.657191	0.639922	0.74633	0.770514	0.751511
		0.422149	0.606352	0.584033	0.600093	0.609844	0.650032	0.673623	0.552488	0.553865	0.580072	0.600066	0.432263	0.424008	0.42178	0.431395	0.457275	0.365138	0.442446	0.439044	0.446479	0.441246	0.557384	0.583086	0.5483	0.580445	0.574043	0.610449	0.587046	0.680551	0.601411	0.583771	0.538429	0.607054	-0.00127889	0.0553422	1.29788	4.76905	1.25597	0.538247	0.637355	0.937244	2.28734	1.28397	0.625736	0.610929	0.732369	0.746745	0.727442
		0.447749	0.595751	0.55602	0.58089	0.596855	0.620318	0.652567	0.530504	0.524845	0.566379	0.564024	0.399232	0.406229	0.406331	0.410426	0.445801	0.345399	0.421209	0.416117	0.425808	0.408772	0.540019	0.555119	0.537108	0.552538	0.540605	0.579407	0.570061	0.66505	0.586382	0.566451	0.511963	0.586132	0.00336488	-0.0639935	1.28183	4.68968	1.226	0.514006	0.616107	0.905936	2.25152	1.2661	0.619384	0.591192	0.69053	0.72809	0.691778
		0.473349	0.573163	0.541319	0.550116	0.571755	0.589413	0.621799	0.515812	0.517034	0.533335	0.547693	0.389257	0.386889	0.386955	0.390578	0.419096	0.342292	0.395676	0.403754	0.410135	0.388978	0.51639	0.532756	0.511916	0.537862	0.535148	0.561367	0.552226	0.641099	0.569047	0.54352	0.50016	0.567084	0.00750834	0.0249322	1.25844	4.59533	1.19976	0.503318	0.601535	0.889487	2.21587	1.2445	0.587656	0.564522	0.669873	0.695798	0.679516
		0.498949	0.552248	0.514431	0.534877	0.545532	0.567469	0.588862	0.493844	0.484843	0.518665	0.530312	0.377184	0.373349	0.373484	0.377605	0.405405	0.330215	0.384168	0.388508	0.392907	0.369127	0.493876	0.511424	0.49449	0.513582	0.506767	0.532277	0.531626	0.615673	0.542919	0.518021	0.487794	0.544054	0.00110455	-0.0990849	1.23556	4.51542	1.17166	0.483233	0.580351	0.866393	2.17167	1.22397	0.56738	0.556413	0.650304	0.683406	0.659916
		0.537349	0.515644	0.487726	0.51507	0.510653	0.538065	0.579434	0.465901	0.456545	0.489754	0.497201	0.357611	0.355879	0.352729	0.355067	0.393372	0.312877	0.364056	0.365472	0.370484	0.355495	0.459263	0.481405	0.460293	0.488997	0.483482	0.502373	0.508491	0.589085	0.513005	0.493801	0.451315	0.514661	0.00927425	0.0378176	1.1949	4.40862	1.15292	0.459677	0.557329	0.835537	2.11535	1.1897	0.54622	0.527158	0.612196	0.653095	0.628215
		0.588549	0.47379	0.444493	0.470665	0.479283	0.49904	0.539884	0.431174	0.425984	0.454785	0.459805	0.327438	0.327592	0.330449	0.334519	0.367201	0.295602	0.338647	0.336956	0.346791	0.337588	0.424076	0.452584	0.432385	0.461514	0.452192	0.467015	0.473832	0.552634	0.490745	0.455752	0.417253	0.487676	0.0139467	0.0471881	1.15368	4.30865	1.1132	0.431383	0.530131	0.807934	2.0473	1.15332	0.516593	0.498974	0.580305	0.606655	0.595066
		0.639749	0.446418	0.417554	0.438957	0.452233	0.469455	0.509165	0.406627	0.397958	0.42355	0.427262	0.304275	0.305243	0.305404	0.31675	0.341422	0.28005	0.314367	0.317562	0.315441	0.31497	0.399711	0.414331	0.403851	0.428912	0.424393	0.449536	0.44737	0.528544	0.458556	0.4249	0.386555	0.464906	-0.00590829	-0.0335354	1.11401	4.20649	1.08784	0.40838	0.50582	0.784342	1.98425	1.1187	0.494535	0.471869	0.547484	0.581879	0.558095
		0.690949	0.407114	0.395349	0.417484	0.422747	0.440168	0.481831	0.386459	0.368228	0.397406	0.406357	0.291156	0.282231	0.284085	0.299537	0.332682	0.265022	0.294358	0.300077	0.298085	0.288701	0.378541	0.38627	0.380609	0.406369	0.394465	0.418205	0.424967	0.496986	0.426855	0.393019	0.358621	0.441067	0.00939185	-0.00661445	1.07855	4.07677	1.05255	0.388608	0.47663	0.753245	1.92805	1.08718	0.464987	0.453828	0.526511	0.556684	0.543299
		0.742149	0.38922	0.369688	0.390055	0.392181	0.4183	0.459214	0.366482	0.346542	0.372533	0.380506	0.277369	0.266047	0.271142	0.276147	0.313361	0.252776	0.27861	0.27691	0.277915	0.271123	0.361261	0.364217	0.356321	0.38865	0.376113	0.393463	0.408139	0.476135	0.401203	0.379402	0.336635	0.421399	0.023454	0.0179669	1.03501	3.93907	1.02736	0.357601	0.46231	0.729476	1.87801	1.06415	0.444783	0.430659	0.501477	0.534469	0.515742
		0.793348	0.370785	0.352339	0.370491	0.383673	0.394571	0.439462	0.342326	0.326667	0.355415	0.36442	0.255679	0.241941	0.258612	0.269321	0.297608	0.247883	0.263592	0.266146	0.260905	0.262442	0.348678	0.343205	0.333028	0.368235	0.351802	0.374174	0.390277	0.452554	0.386456	0.359979	0.315104	0.40094	-0.0151873	-0.0440378	1.01386	3.80772	1.00398	0.341834	0.438599	0.702168	1.8342	1.03548	0.41151	0.409024	0.468762	0.507872	0.498875
		0.844548	0.351841	0.330132	0.354763	0.363173	0.38064	0.413041	0.326805	0.312179	0.336656	0.354727	0.240327	0.232385	0.242942	0.258198	0.284786	0.23497	0.251824	0.255068	0.243326	0.250989	0.328592	0.318665	0.321854	0.340735	0.340859	0.353523	0.377556	0.432815	0.36176	0.338887	0.298002	0.381378	0.00338817	-0.0171162	0.987499	3.67842	0.988213	0.326592	0.422653	0.668356	1.78809	1.01362	0.397291	0.380277	0.457891	0.483504	0.480463
		0.895748	0.338082	0.320957	0.327663	0.347668	0.360833	0.390778	0.309764	0.290302	0.317948	0.340109	0.228311	0.218832	0.229395	0.247603	0.274134	0.232777	0.242282	0.241685	0.236939	0.241566	0.314354	0.308437	0.298871	0.335531	0.324114	0.327363	0.357657	0.424072	0.337875	0.332002	0.281845	0.367937	-0.0175695	-0.0264674	0.94752	3.57812	0.97953	0.313211	0.412475	0.644569	1.73477	0.986929	0.381753	0.371391	0.433458	0.468961	0.462596
		0.946948	0.316596	0.311871	0.317935	0.332691	0.337619	0.374576	0.296292	0.282851	0.306145	0.326967	0.219764	0.208436	0.217668	0.225371	0.260207	0.22435	0.231854	0.22916	0.225392	0.225559	0.297429	0.300989	0.286455	0.309936	0.311264	0.325804	0.347937	0.409889	0.321353	0.313216	0.269193	0.344616	-0.00353388	0.0496001	0.927007	3.48743	0.972718	0.294997	0.390377	0.624625	1.69901	0.961027	0.3685	0.351016	0.408653	0.454622	0.440225
		0.998148	0.295747	0.295193	0.29529	0.315592	0.327498	0.360087	0.288124	0.278919	0.293777	0.314362	0.206216	0.20006	0.211599	0.220279	0.253113	0.215199	0.215439	0.220235	0.210826	0.216384	0.287371	0.286588	0.273824	0.297285	0.29409	0.317908	0.330458	0.398905	0.313021	0.298181	0.254625	0.329919	-0.00402485	0.0168466	0.893605	3.43618	0.956992	0.289367	0.381668	0.600719	1.66819	0.941075	0.358333	0.333497	0.388123	0.43476	0.416662
		1.07495	0.280911	0.286471	0.284188	0.293126	0.309778	0.335379	0.259527	0.255099	0.273076	0.289854	0.195852	0.188309	0.19862	0.207154	0.238948	0.212387	0.200011	0.202384	0.194344	0.204779	0.266761	0.267841	0.256688	0.285854	0.280879	0.293727	0.304559	0.372993	0.293702	0.275568	0.235198	0.312832	-0.00442257	0.00692016	0.85787	3.42821	0.947694	0.276165	0.37065	0.581926	1.6503	0.915848	0.333826	0.317806	0.366908	0.408247	0.392933
		1.17735	0.263082	0.269034	0.26114	0.267171	0.284362	0.314823	0.244547	0.228118	0.251085	0.265233	0.187532	0.172334	0.185969	0.190417	0.223519	0.196994	0.188306	0.187012	0.181914	0.190223	0.251315	0.250543	0.232974	0.260155	0.262567	0.266096	0.286756	0.346751	0.272874	0.248947	0.212347	0.284884	-0.000996536	0.00928024	0.821004	3.41406	0.929181	0.264039	0.349392	0.548737	1.64391	0.89715	0.300147	0.296806	0.340318	0.381495	0.374638
		1.27975	0.23855	0.250123	0.232557	0.247769	0.255909	0.296498	0.226396	0.212947	0.234298	0.250839	0.177041	0.154251	0.168221	0.17716	0.208082	0.194363	0.17881	0.180613	0.169161	0.177508	0.236931	0.229994	0.215099	0.242114	0.253307	0.247735	0.267018	0.328495	0.258928	0.232639	0.202736	0.261287	0.00346399	0.0192467	0.786854	3.42413	0.914633	0.245687	0.329742	0.517722	1.62245	0.872685	0.288978	0.27903	0.321268	0.356243	0.3511
		1.38215	0.231388	0.233662	0.212854	0.230128	0.232702	0.278317	0.217866	0.195706	0.210862	0.234997	0.163678	0.145846	0.160468	0.167313	0.19488	0.183348	0.165762	0.166571	0.159671	0.161296	0.22164	0.217359	0.20023	0.218361	0.238466	0.228106	0.25243	0.30777	0.242978	0.212712	0.188718	0.254791	-0.00861226	0.0303838	0.760943	3.4666	0.876993	0.240876	0.310149	0.503694	1.58696	0.846626	0.267405	0.258355	0.300368	0.331459	0.332117
		1.48455	0.217287	0.21924	0.19248	0.224987	0.221227	0.257637	0.202932	0.18429	0.200387	0.210792	0.156264	0.136886	0.145846	0.153998	0.182099	0.177392	0.157295	0.158082	0.149955	0.152201	0.208973	0.207172	0.187731	0.208883	0.224482	0.220779	0.239712	0.296388	0.239728	0.199794	0.175141	0.23345	-0.00634838	-0.00879933	0.737444	3.58826	0.833122	0.233839	0.294662	0.494817	1.56453	0.8312	0.250962	0.247043	0.283714	0.318224	0.322147
		1.58695	0.203634	0.19915	0.189827	0.214048	0.207787	0.23954	0.194304	0.168605	0.190794	0.206483	0.144462	0.128587	0.132673	0.139837	0.173312	0.169702	0.145385	0.146485	0.135068	0.141797	0.193169	0.195354	0.177362	0.192719	0.212009	0.199271	0.217928	0.281212	0.226514	0.194193	0.163207	0.217145	0.00428978	-0.0035137	0.719303	3.70323	0.780806	0.225917	0.282041	0.475586	1.53416	0.804388	0.238362	0.231502	0.27314	0.305159	0.299584
		1.68935	0.189345	0.182837	0.185207	0.200784	0.185719	0.233233	0.177753	0.159422	0.179368	0.197136	0.132761	0.123838	0.127493	0.136913	0.161701	0.164805	0.133483	0.141657	0.125333	0.133138	0.181369	0.182445	0.172642	0.191986	0.203338	0.187318	0.208954	0.269951	0.212815	0.180596	0.152647	0.204668	6.94292e-05	0.0240077	0.707216	3.79193	0.736805	0.217692	0.268458	0.462333	1.51735	0.781825	0.232374	0.216077	0.267776	0.286189	0.287818
		1.79175	0.184075	0.181486	0.176199	0.192987	0.182119	0.220579	0.171426	0.153966	0.174078	0.185296	0.125206	0.110062	0.128727	0.124919	0.145141	0.160572	0.124904	0.131303	0.121063	0.124617	0.174506	0.173332	0.161492	0.18576	0.189243	0.174594	0.202062	0.258951	0.205171	0.173711	0.144881	0.196883	0.0132817	0.00881366	0.700081	3.88065	0.701007	0.199078	0.252407	0.442669	1.50003	0.761464	0.222288	0.198507	0.252951	0.27745	0.27431
		1.89415	0.176501	0.17761	0.167266	0.181914	0.174793	0.200756	0.163261	0.145025	0.168098	0.183638	0.119399	0.105157	0.119987	0.12136	0.131284	0.152689	0.116921	0.123707	0.113731	0.118516	0.168583	0.164554	0.149025	0.178615	0.17733	0.16473	0.189493	0.240951	0.190491	0.16548	0.136765	0.186542	-0.00523016	-0.00930686	0.699607	3.93742	0.666166	0.186325	0.23555	0.423681	1.49062	0.736024	0.21372	0.18906	0.239223	0.268115	0.259616
		1.99655	0.163084	0.167534	0.155081	0.173223	0.161384	0.192456	0.155443	0.141218	0.159227	0.172676	0.117199	0.101928	0.109217	0.114774	0.12614	0.150307	0.110024	0.119155	0.104607	0.11343	0.155466	0.154511	0.14371	0.168427	0.165395	0.161024	0.175154	0.230565	0.175808	0.159788	0.130565	0.179032	-0.00714221	0.027579	0.706916	3.90397	0.637533	0.180046	0.227785	0.40097	1.49271	0.718832	0.202211	0.187381	0.234307	0.258388	0.248622
		2.15015	0.151407	0.152369	0.141627	0.165149	0.150615	0.176603	0.145259	0.138121	0.153194	0.15658	0.113363	0.097362	0.102633	0.108874	0.129059	0.145864	0.0986592	0.103698	0.104663	0.10686	0.139899	0.140118	0.126484	0.157499	0.159543	0.156391	0.160278	0.220944	0.170677	0.144979	0.123253	0.163416	0.0061628	0.00391845	0.697567	3.78751	0.627992	0.169929	0.212758	0.389209	1.44838	0.697856	0.185707	0.175361	0.231535	0.246147	0.236126
		2.35495	0.139299	0.134378	0.126135	0.149324	0.137335	0.161902	0.137336	0.124534	0.141768	0.145183	0.106072	0.0908774	0.0911901	0.10128	0.120834	0.137508	0.088408	0.0977168	0.0950439	0.0930656	0.128134	0.130784	0.121973	0.149579	0.149447	0.136887	0.14934	0.209481	0.153232	0.134141	0.115767	0.155645	0.0101712	-0.0206218	0.676972	3.62203	0.639008	0.157345	0.197763	0.375092	1.3798	0.664044	0.17356	0.157148	0.212136	0.223368	0.209588
		2.55974	0.126759	0.122502	0.110486	0.138047	0.126289	0.158179	0.120629	0.10823	0.126848	0.129385	0.0967025	0.0841119	0.0840873	0.0886271	0.110911	0.131993	0.0896479	0.0891635	0.0877754	0.0900012	0.109414	0.122432	0.111347	0.134454	0.135102	0.130324	0.129806	0.200146	0.138682	0.120489	0.101679	0.152745	0.00575511	-0.00595215	0.641705	3.36118	0.654814	0.147697	0.183504	0.354183	1.29406	0.630089	0.167524	0.150469	0.197907	0.206027	0.198387
		2.76454	0.118903	0.109323	0.104428	0.126436	0.12048	0.147928	0.112583	0.10537	0.114266	0.118489	0.0886537	0.0812536	0.0787027	0.0795535	0.098297	0.128266	0.0867236	0.080966	0.0796577	0.0846342	0.104275	0.107149	0.103117	0.130739	0.124649	0.115679	0.113337	0.188947	0.13399	0.110761	0.102447	0.141271	-0.00228985	-0.00825431	0.617441	3.08818	0.635054	0.130356	0.17344	0.335395	1.21891	0.609212	0.157818	0.138775	0.179186	0.19976	0.18827
		2.96934	0.111468	0.104513	0.0984627	0.115727	0.117047	0.130109	0.1126	0.0950932	0.106168	0.110321	0.0811714	0.0720411	0.0655119	0.073723	0.0950817	0.125331	0.0824468	0.082192	0.0740416	0.080965	0.0926966	0.103571	0.0935035	0.125112	0.117888	0.109144	0.110163	0.185702	0.126965	0.110414	0.0913158	0.127831	0.00822171	-0.00733751	0.59854	2.89115	0.576471	0.12498	0.160903	0.324452	1.14822	0.606143	0.141676	0.127272	0.169393	0.19133	0.175288
		3.17414	0.10317	0.0935452	0.0930526	0.114128	0.10973	0.117235	0.103943	0.0927443	0.0966852	0.107449	0.0751806	0.064048	0.0604802	0.0757428	0.0860459	0.121353	0.0834273	0.0780066	0.0657875	0.076998	0.0843159	0.0958107	0.0866568	0.119239	0.109374	0.101497	0.110418	0.175736	0.121296	0.0998912	0.0845009	0.119533	-0.00203061	-0.0286628	0.570885	2.82033	0.514118	0.120436	0.151081	0.301462	1.11402	0.591355	0.132889	0.123688	0.157256	0.181821	0.152167
		3.37894	0.0998978	0.0937276	0.0853607	0.103414	0.112976	0.114242	0.0925772	0.084152	0.0850104	0.102427	0.0733294	0.0574728	0.0583504	0.0658751	0.0805073	0.118152	0.0759005	0.0729779	0.0634444	0.0733473	0.0857165	0.0951974	0.0817483	0.119537	0.0977266	0.0953124	0.0997295	0.164262	0.113332	0.0954899	0.0842616	0.112293	0.010143	-0.0128205	0.552733	2.8	0.515612	0.107917	0.141798	0.295641	1.08622	0.572753	0.127015	0.11561	0.144512	0.176113	0.144074
		3.58374	0.086444	0.0892728	0.071565	0.0877318	0.0984514	0.106945	0.0874881	0.0705854	0.0749969	0.0942258	0.0699881	0.0538009	0.0552285	0.0580833	0.0767858	0.115679	0.0708084	0.0689018	0.061093	0.0724179	0.0766343	0.0844282	0.0803067	0.115078	0.0930331	0.0853707	0.088695	0.152576	0.101815	0.0889586	0.0811942	0.104097	0.00114391	-0.0224403	0.531171	2.82597	0.531979	0.104423	0.131006	0.283725	1.04913	0.55685	0.113177	0.0995149	0.132001	0.167619	0.141291
		3.78854	0.0841252	0.0785306	0.064907	0.0842368	0.0907381	0.0984836	0.0877295	0.0656877	0.080182	0.0872032	0.062845	0.0519518	0.0509969	0.0586397	0.0694419	0.109154	0.0644631	0.0715586	0.0542636	0.0638228	0.0744148	0.0732522	0.0705616	0.108516	0.0877716	0.0804282	0.0788487	0.139428	0.0962289	0.080513	0.0681868	0.102795	-0.00625293	-0.0323536	0.515992	2.87953	0.55203	0.106798	0.127176	0.276523	1.00268	0.540258	0.105667	0.10294	0.12363	0.154127	0.137484
		3.99334	0.0790687	0.0724836	0.0637993	0.0818546	0.0930208	0.0998318	0.0810024	0.0599193	0.0704942	0.0870844	0.0625238	0.0511372	0.0497043	0.0563447	0.0683498	0.106443	0.0593336	0.0682604	0.0572386	0.0575144	0.067963	0.0711062	0.0645436	0.103254	0.0890638	0.0786938	0.0785994	0.133728	0.0925022	0.0735232	0.0663316	0.0958405	0.00373767	0.015688	0.506636	2.87465	0.546758	0.104592	0.126012	0.281809	0.933552	0.533869	0.0996782	0.0999839	0.116861	0.154959	0.134824
		4.30054	0.0738915	0.0668545	0.058917	0.0761725	0.0758284	0.0889845	0.0755677	0.0534534	0.0650097	0.0817554	0.0545526	0.0466246	0.0471554	0.0545951	0.0640051	0.10654	0.0568235	0.0614761	0.0559591	0.0541076	0.0669258	0.0667644	0.0616681	0.0942883	0.0728516	0.0721068	0.0682523	0.138797	0.0842249	0.0731615	0.0623837	0.0873418	0.00150523	-0.0127734	0.481699	2.7299	0.522125	0.103216	0.118715	0.262986	0.85517	0.522642	0.0995946	0.0913953	0.106172	0.144855	0.123925
		4.71014	0.0754583	0.0627992	0.0527817	0.0700272	0.0754481	0.0783723	0.0677997	0.0528584	0.065075	0.0721737	0.0474038	0.038231	0.0453553	0.040922	0.0523942	0.105698	0.0599327	0.0541349	0.0481793	0.0480342	0.0634707	0.0610864	0.0647031	0.0807017	0.0697581	0.0692123	0.06427	0.130856	0.078367	0.0683404	0.0528947	0.0822302	0.00251213	-0.00728015	0.452053	2.50858	0.510845	0.089348	0.10534	0.254932	0.768154	0.504966	0.0960858	0.0774766	0.0961894	0.135163	0.109625
		5.11974	0.0761405	0.0621458	0.0527359	0.0656665	0.0647508	0.0787344	0.0656762	0.0513429	0.0569031	0.0623021	0.0478109	0.031435	0.0368217	0.0352051	0.0441707	0.103191	0.0489474	0.0435308	0.0431069	0.0418468	0.0547126	0.0594243	0.0625451	0.0710715	0.0562562	0.065989	0.0538917	0.120444	0.0741445	0.0589262	0.0532836	0.0751424	-0.00283261	-0.0224266	0.436899	2.30513	0.512329	0.0805783	0.0982554	0.268834	0.72805	0.482553	0.0902679	0.061921	0.0904996	0.126501	0.101663
		5.52934	0.0641797	0.0602982	0.0490632	0.0527033	0.0630393	0.0636112	0.0651997	0.0511777	0.0497436	0.0514099	0.044803	0.0324548	0.0310489	0.0345123	0.0422598	0.0991446	0.0391264	0.0398392	0.0393968	0.0443498	0.0407106	0.0523495	0.0529685	0.0715187	0.04627	0.0585803	0.0563009	0.119333	0.0662281	0.0612873	0.0554734	0.0669341	-0.00183564	0.00678335	0.436037	2.16158	0.468586	0.0809117	0.0966021	0.267151	0.711976	0.453421	0.0806216	0.0552754	0.0822948	0.117176	0.0877703
		5.93894	0.0586212	0.0648137	0.0496285	0.0537984	0.0664955	0.0624194	0.053431	0.0553244	0.0457854	0.0503404	0.0440281	0.0326404	0.031495	0.0284082	0.0422923	0.0978381	0.0373773	0.0381829	0.0346972	0.0441326	0.0368146	0.0437778	0.0487158	0.0571061	0.0488213	0.0505381	0.0511296	0.110712	0.0591903	0.0612422	0.0546891	0.0617999	-0.0030867	-0.0184667	0.457129	1.96939	0.413855	0.0801201	0.096656	0.232077	0.684574	0.445326	0.0744216	0.0559636	0.077944	0.108737	0.0844597
		6.34854	0.0498632	0.0604707	0.0457786	0.0556838	0.0663813	0.0543598	0.0473485	0.049586	0.0525722	0.0474265	0.0380624	0.0283332	0.0253822	0.0312863	0.0367395	0.0951069	0.0328973	0.0305579	0.0324612	0.0358591	0.0372801	0.0396633	0.0447548	0.0567489	0.0413664	0.0436517	0.0509455	0.106756	0.0496474	0.056384	0.0400767	0.0565986	0.00090899	0.00723406	0.472534	1.73246	0.385701	0.0741898	0.0802572	0.21844	0.662171	0.428188	0.0686365	0.0548227	0.0706452	0.101855	0.0759364
		6.75814	0.0416003	0.0468028	0.0386724	0.0514412	0.0589277	0.0465532	0.0436819	0.044699	0.0505219	0.0451581	0.0333835	0.0265136	0.0261441	0.0221626	0.0337026	0.0914712	0.0297554	0.0274177	0.0333289	0.0310035	0.0407631	0.0413855	0.0364351	0.053712	0.0428148	0.0386509	0.0503321	0.10005	0.0508699	0.0494627	0.0331489	0.0470954	0.00391005	0.0199063	0.469768	1.5452	0.358512	0.0674382	0.070066	0.194587	0.653334	0.397457	0.0687197	0.0503078	0.0617039	0.0998279	0.0739733
		7.16774	0.0452121	0.0377515	0.0319835	0.0545773	0.0532992	0.0491859	0.039931	0.0359144	0.0410878	0.0395246	0.0333445	0.0252188	0.0254666	0.0234075	0.0280557	0.0881462	0.0297179	0.0220224	0.0332727	0.0310668	0.0367799	0.0407365	0.0365586	0.0541689	0.0383131	0.0467508	0.0449706	0.0938552	0.048025	0.0475543	0.0349468	0.0444203	0.00104232	-0.00769176	0.452705	1.42197	0.35433	0.0616429	0.0708848	0.199743	0.649708	0.374524	0.0600608	0.0513897	0.0571486	0.086651	0.0726629
		7.57733	0.0385064	0.0375844	0.035842	0.0508992	0.0489719	0.0504276	0.0359227	0.0324461	0.0411355	0.0326843	0.0316186	0.0270263	0.0226718	0.0261357	0.0273796	0.0909613	0.02607	0.021868	0.0304239	0.0273436	0.0340535	0.0409485	0.0286695	0.0543147	0.043552	0.0399058	0.0369781	0.0873738	0.0566228	0.0436339	0.0344652	0.0408014	0.00729464	0.0130364	0.423052	1.41211	0.360859	0.0542663	0.0683317	0.187692	0.643949	0.369847	0.0578332	0.0508214	0.0455497	0.0824809	0.0689093
		7.98693	0.0321549	0.0329613	0.0276005	0.0436465	0.0479304	0.038185	0.03256	0.0304096	0.0371469	0.0330183	0.0232652	0.0250961	0.0152654	0.0195773	0.0277001	0.0897542	0.0282193	0.0223231	0.0271053	0.0253208	0.0310976	0.0320741	0.0344128	0.0534093	0.0414678	0.0329977	0.0404345	0.0875314	0.0548307	0.0379015	0.0362387	0.0319259	0.00624244	0.00520656	0.395877	1.32349	0.365125	0.0466316	0.0664615	0.190373	0.621825	0.375115	0.0539311	0.0445784	0.0454743	0.0732775	0.0636191
		8.60133	0.0184528	0.039626	0.019471	0.0456778	0.0441751	0.0339859	0.0274648	0.0421744	0.0377646	0.0217363	0.0233777	0.0186324	0.0216025	0.0178139	0.0304884	0.0883567	0.0219294	0.0256353	0.0246779	0.0277567	0.0270742	0.0212647	0.0324857	0.0399918	0.0341588	0.0322446	0.0399108	0.0769236	0.0466422	0.0389398	0.0282422	0.0311137	-0.00421951	0.00624319	0.362933	1.00992	0.371942	0.0481625	0.0530882	0.182554	0.626207	0.354939	0.0527625	0.041983	0.0466281	0.0743813	0.0581304
		9.42053	0.0209216	0.0284069	0.0194252	0.0346955	0.0474169	0.02225	0.0279121	0.0286018	0.0400517	0.0245979	0.0210107	0.0140967	0.0173592	0.0166751	0.0245397	0.0894487	0.0205482	0.02699	0.0198712	0.022332	0.0218517	0.0211488	0.0284447	0.0286166	0.0252424	0.0287953	0.0371645	0.0740596	0.0353496	0.0388142	0.0231633	0.0295991	0.00029935	0.00530222	0.359368	0.821054	0.354338	0.04196	0.0447483	0.199391	0.633638	0.342733	0.0550638	0.035619	0.0438289	0.0657172	0.0515261
		10.2397	0.0169061	0.0255809	0.0273707	0.027404	0.0465202	0.0241331	0.022328	0.0262816	0.0294297	0.0228694	0.0191505	0.0177321	0.016932	0.0184684	0.0158819	0.0844491	0.0150589	0.0241213	0.0167049	0.0204767	0.0185679	0.00999656	0.023423	0.0210481	0.0205765	0.0284617	0.029256	0.0690972	0.0263629	0.0371508	0.0280861	0.027544	0.00140556	0.0033352	0.338807	0.894054	0.305109	0.039928	0.0393334	0.164633	0.593901	0.309143	0.0427559	0.0340696	0.0358185	0.0616799	0.0488681
		11.0589	0.0156496	0.0268574	0.021771	0.0301184	0.0433864	0.0217402	0.0212576	0.0198881	0.0255023	0.0187641	0.0168221	0.0128821	0.0132975	0.0158898	0.0185129	0.0837023	0.0174079	0.018633	0.0187376	0.0199919	0.0210136	0.017878	0.0191459	0.0265031	0.0267614	0.0216538	0.0287481	0.0604793	0.0308208	0.035737	0.0241059	0.0281153	-0.00415795	-0.00683977	0.322041	0.79162	0.243697	0.0407665	0.0360831	0.125527	0.56764	0.275449	0.034092	0.0356264	0.0349224	0.0624722	0.0446052
		11.8781	0.0210408	0.0271746	0.0212661	0.0280336	0.0393842	0.0174571	0.0209377	0.025263	0.0256198	0.0167749	0.0164645	0.0129052	0.0192857	0.0162017	0.0160928	0.0797894	0.019405	0.017329	0.017758	0.0208472	0.0165164	0.0171643	0.0172353	0.0222608	0.0255248	0.0244313	0.0289236	0.0462486	0.0313285	0.0274127	0.0249818	0.028733	-0.00231834	0.00709489	0.317666	0.973722	0.205499	0.0347428	0.0347584	0.122451	0.513546	0.247969	0.0338135	0.0354291	0.0309971	0.0555601	0.0399354
		12.6973	0.021734	0.0214577	0.0201465	0.0266162	0.034908	0.0188221	0.0146642	0.0200842	0.0236264	0.0117826	0.0174893	0.0147393	0.0189826	0.0125709	0.0181481	0.0783913	0.0148863	0.015482	0.013473	0.0155714	0.0144632	0.0165404	0.0176194	0.0206595	0.0190356	0.0230281	0.0229343	0.0472481	0.0253178	0.0240219	0.0186525	0.0256721	-0.00281467	-0.00689443	0.303078	0.930721	0.152076	0.0314132	0.032466	0.132051	0.469001	0.256549	0.0229216	0.0298978	0.0313817	0.0511366	0.0368771
		13.5165	0.0157901	0.0248708	0.0185154	0.0323349	0.0271627	0.0256825	0.0123437	0.0206593	0.0200398	0.00941319	0.0149666	0.0131852	0.0118287	0.0135337	0.0110639	0.0815306	0.0103388	0.0158788	0.0145218	0.0147704	0.00764812	0.0131653	0.0141984	0.0234826	0.0125773	0.030392	0.02572	0.0443076	0.0210333	0.0203218	0.0269243	0.0167141	-0.00121319	0.00315894	0.284346	0.820492	0.136551	0.0269792	0.0336592	0.138819	0.43786	0.232549	0.019792	0.0216993	0.0332548	0.0493752	0.0295196
		14.3357	0.0143101	0.0222742	0.00878891	0.0279988	0.0204985	0.0170016	0.01696	0.0195174	0.0212935	0.0105712	0.0129326	0.010321	0.0123275	0.0150381	0.0172964	0.0815618	0.0173312	0.0117271	0.0193951	0.0182136	0.00155575	0.0183859	0.0180366	0.0231375	0.00879466	0.026343	0.0256843	0.0437583	0.0169457	0.0162911	0.0252145	0.0169906	0.00260023	0.00434305	0.283129	0.881434	0.110754	0.0228498	0.0334726	0.141024	0.423034	0.20824	0.0258727	0.0212606	0.033259	0.0449992	0.0283133
		15.1549	0.0134525	0.0172112	0.00905107	0.0256692	0.0100607	0.0126086	0.0183115	0.019355	0.0250407	0.0109474	0.0117727	0.00925799	0.0104584	0.0149096	0.0141044	0.0823382	0.0146841	0.00586924	0.0133893	0.018985	0.00319421	0.01561	0.0137715	0.0209535	0.0136591	0.0236073	0.019751	0.0392222	0.0200521	0.0185635	0.0206013	0.012802	-0.00181399	-0.0227807	0.254917	0.913812	0.0890885	0.0236226	0.0270019	0.133044	0.419946	0.177591	0.0208327	0.019278	0.0312975	0.0446299	0.0194687
		15.9741	0.0148347	0.0174039	0.00851963	0.0210119	0.0135247	0.0141049	0.0188152	0.0168956	0.0259726	0.0123475	0.0155747	0.0115057	0.0117737	0.0115738	0.0193906	0.0812719	0.0116406	0.00578161	0.00825634	0.0138641	0.00466766	0.0135988	0.0120293	0.0209247	0.00762393	0.0254449	0.0140335	0.0435158	0.0189832	0.0216149	0.0201397	0.0131013	-0.000108403	0.00385177	0.228202	0.841519	0.0676946	0.0215991	0.026533	0.119685	0.397908	0.163843	0.0224432	0.0196951	0.0260835	0.0461211	0.0228438
		17.2029	0.0134106	0.0115399	0.00523106	0.0227424	0.00617771	0.0208572	0.0174964	0.0158396	0.0177079	0.0125149	0.0127154	0.0159029	0.00451371	0.0132076	0.0171124	0.078567	0.0102783	0.00473115	0.0101202	0.012458	0.00725526	0.0166564	0.012896	0.0208187	0.00601252	0.025755	0.0152204	0.0373705	0.0189392	0.0211944	0.0227885	0.0134622	0.00130878	-0.0029131	0.217114	0.901568	0.0489009	0.0237342	0.0245637	0.107797	0.360726	0.154268	0.0277661	0.0174574	0.0282481	0.0400639	0.0218995
		18.8413	0.0102283	0.0115291	0.0119254	0.0151933	0.00969207	0.0135029	0.0111215	0.0176158	0.0210897	0.0149103	0.0108799	0.0146263	0.00662406	0.0133362	0.00953608	0.078206	0.0111082	0.00670804	0.001677	0.0129643	0.00731248	0.0119309	0.00897867	0.0221703	0.00110126	0.0158365	0.0112173	0.0323087	0.0146291	0.0202147	0.0171013	0.0044174	-0.0021375	-0.00399413	0.203006	0.721716	0.0358837	0.0210241	0.0248018	0.106332	0.296883	0.14246	0.0245921	0.017734	0.0266411	0.0358017	0.0158956
		20.4797	0.0166885	0.0155804	0.0118986	0.0108817	0.0121315	0.00976613	0.0168775	0.0106021	0.0111436	0.0124809	0.00945756	0.00881748	0.00572509	0.013838	0.00788696	0.0790059	0.0119658	0.00389505	-0.00217043	0.0115504	0.00940772	0.0107565	0.0136851	0.0149861	0.00317768	0.00871931	0.0148296	0.0270744	0.0198303	0.0159212	0.0155367	0.00746222	0.00222426	0.000614063	0.19451	0.562352	0.0211367	0.0163689	0.022971	0.091924	0.248919	0.114066	0.0175718	0.0177743	0.0236828	0.0366716	0.0128383
		22.1181	0.0172548	0.0139174	0.0138722	0.0158793	0.0130667	0.0115287	0.0131645	0.0108443	0.00882428	0.0164654	0.00760074	0.0126502	0.00173119	0.0138272	0.00716048	0.0762023	0.00950434	0.00450886	0.00465932	0.0106448	0.00646074	0.0046937	0.00523617	0.0160492	0.0103826	0.00839782	0.0131215	0.0335354	0.0190929	0.0181506	0.00831469	0.00871755	-0.000302858	0.00827296	0.183255	0.395258	0.0113328	0.00696968	0.0232827	0.0911229	0.210988	0.0959177	0.0132241	0.0197521	0.0194169	0.0312149	0.0105283
		23.7565	0.017303	0.00974386	0.0164723	0.0166315	0.0104107	0.00638096	0.0102572	0.0102009	0.0160641	0.0135163	0.0086426	0.01028	0.00317806	0.0160392	0.00657349	0.0732209	0.00777418	0.00452254	0.00976299	0.0112654	0.00677059	0.00521728	0.0141254	0.00943218	0.00701034	0.0107807	0.00740126	0.0321184	0.0179039	0.0164831	0.0059462	0.0106715	0.00265566	-0.00646991	0.160176	0.267214	0.00773134	0.00908624	0.0251367	0.0831459	0.180192	0.0621312	0.0072933	0.0203761	0.0250203	0.0297418	0.0165776
		25.3949	0.0105001	0.00936051	0.0173985	0.0187559	0.0122821	0.00942535	0.006674	0.00611499	0.00544286	0.0104098	0.00505238	0.0117049	0.00359791	0.00822148	0.00806925	0.0709101	0.0063467	0.0104477	0.00223835	0.011757	0.00557187	0.00654579	0.0143524	0.00872741	0.00822751	0.00360688	0.0125566	0.0305018	0.0100747	0.00966774	0.00830543	0.0113881	-0.000461255	0.00740126	0.152605	0.197039	0.0024349	0.00373918	0.018342	0.0673661	0.173911	0.0380413	0.0119074	0.0170457	0.0272144	0.030228	0.0277781
		27.0333	0.0178873	0.012863	0.0121672	0.0165204	0.00178188	0.0177313	0.00482179	0.0073429	0.00312728	0.00524214	0.00381425	0.0119702	0.000427353	0.00517274	0.00763448	0.0731029	0.00474774	0.00835521	0.00377685	0.00252363	0.00767848	0.00845023	0.00976822	0.000430157	0.0102309	0.00202071	0.010527	0.0304926	0.0138585	0.00682017	0.00870639	0.0136878	0.000248632	0.00485157	0.144369	0.171542	0.0023463	0.0047906	0.0188539	0.0597487	0.176066	0.0350364	0.0119089	0.0129828	0.0175721	0.0157544	0.02785
		28.6717	0.0155126	0.0124642	0.0201488	0.0064698	0.000740357	0.0169012	0.00488032	0.0132454	0.00634403	0.00521668	0.00375432	0.00413258	-0.00385321	0.00672074	0.00100871	0.0730218	0.00445304	0.0123437	0.00723626	0.00466467	0.00332592	0.00680409	0.0101577	0.00300856	-0.00130373	0.00666108	0.00848729	0.0199406	0.0108481	0.0125441	0.00585232	0.0124125	0.00100194	-0.00402362	0.141509	0.168303	0.00043911	0.00420872	0.0215218	0.062527	0.161933	0.0256913	0.0165275	0.0123568	0.00899324	0.0214959	0.0264968
		30.3101	0.0108071	0.0140161	0.0140314	0.0124956	0.00425271	0.014876	0.010333	0.00603085	0.0110722	0.0119988	0.00345314	0.00660458	0.00365253	0.00872092	0.00658147	0.0733746	0.00967656	0.00784697	0.00319581	0.00478205	0.00596122	0.00656062	0.0148442	0.00268419	0.000349818	0.00335535	0.0142873	0.0119603	0.0083324	0.00939529	0.00391908	0.011163	-0.000629865	0.00316777	0.157354	0.201287	0.0059003	0.00555798	0.0249898	0.0691941	0.169267	0.0262416	0.0108899	0.0141965	0.00889909	0.0258389	0.0220469
		31.9485	0.0125835	0.0124231	0.0139058	0.0113817	0.0111829	0.00524627	0.0139603	0.00833981	0.0120844	0.00936085	-0.00225718	0.00476169	-0.00270339	0.00515248	0.00754564	0.0743351	0.00334155	0.00832111	0.000572485	0.00685571	0.00431713	0.000449491	0.0123997	0.00638184	0.00174303	0.00367274	0.0155825	0.0113274	0.00771627	0.00957463	0.00505319	0.00154142	0.00203853	0.000503964	0.143818	0.276788	0.0080819	0.00612628	0.023986	0.0601513	0.159965	0.0292137	0.00570392	0.0133968	0.00385575	0.0209047	0.0209909
		34.4061	0.00374526	0.0109641	0.00596759	0.0119856	0.00909632	0.0026735	0.0057039	0.00430719	0.00864311	0.00629616	0.00200392	-0.00136885	-0.0038501	0.00418152	0.00463205	0.0725155	0.00600092	0.00413796	-0.000591911	0.0073662	0.00183068	-0.0033322	0.00872444	0.00499566	0.00171741	0.0107352	0.0120196	0.00995757	0.00632974	0.0044951	0.00721252	0.00513	-0.000565958	-0.00335615	0.129473	0.425984	0.00667521	0.00971618	0.0180599	0.0526417	0.171627	0.0320669	0.0102783	0.0126115	0.0033305	0.0111646	0.0128685
		37.6829	0.00223424	0.00883735	0.00922821	0.00318214	0.00445838	0.00934077	0.00672452	0.003478	0.00266451	0.000378014	-0.000656498	-0.00046019	0.000585699	0.0018032	0.00426481	0.070582	0.00574079	0.00891311	-0.00173685	0.00484381	0.0103544	0.00269606	0.0106746	3.74629e-05	0.00553916	0.00435347	0.0124108	0.00550984	0.00134347	0.00795398	0.00745963	-0.00273942	-0.000405744	0.00281678	0.112071	0.535679	0.00867142	0.00770778	0.00632553	0.0510362	0.156478	0.0261537	0.00643802	0.0114986	0.00708324	0.00854411	0.0116462
		40.9597	0.00119923	0.00603256	0.00244919	0.00732142	0.0036856	0.00832496	0.00667075	0.0102244	0.0116684	-0.00102842	0.000545628	0.000961336	0.00293086	0.00167671	0.00713406	0.0720796	0.00282715	0.00485549	-0.00119471	0.00631338	0.00570543	0.000253826	0.0114273	0.0067651	0.00661564	0.00509267	0.00829463	0.00916057	0.00280463	0.0056811	0.00080458	0.00571139	-0.000879457	-0.00231841	0.0935763	0.40818	0.00547786	0.00372438	0.00576479	0.046883	0.112661	0.0209266	0.00462003	0.00560571	0.0211206	0.0129712	0.0112384
		44.2365	0.00664258	0.00461823	0.0056734	0.00867771	-0.0018561	0.0117827	0.00247965	0.0071783	0.00629068	0.00628807	0.000418772	0.000320335	0.00108892	0.000820742	0.00523261	0.0688851	0.00498267	0.00386697	-0.00540574	-0.000308179	0.00601606	-0.00105562	0.00357512	0.00584286	0.00834729	0.00964633	0.0073989	0.01132	0.00325969	0.00155364	0.00756456	0.01401	-0.000459963	0.00377078	0.0861889	0.353512	0.00720809	0.00568262	0.00747309	0.0479605	0.0986581	0.0232528	0.0109901	0.00156581	0.00403832	0.013001	0.0205649
		47.5133	0.00600414	0.00286493	0.00128491	0.010214	0.000691264	0.00463966	0.00284933	0.00739172	0.00472685	0.00333611	0.00233632	0.00616064	-0.0032249	0.00224435	0.00697377	0.0718503	0.00235555	0.00649313	0.00296857	0.00404653	0.00187524	-0.000859943	0.00390032	0.00657587	0.00626753	0.00279829	0.00450829	0.00859639	0.00613264	-0.000484126	0.000768827	0.0105318	-0.00115651	0.0074503	0.0974997	0.736658	0.0117577	0.00970821	0.0103294	0.0580346	0.0928719	0.0360297	0.000785922	0.000558852	-0.00111503	0.00444329	0.0145802
		50.79	0.00926384	0.0094353	0.000610003	0.0109061	-0.000616739	0.00315341	0.00413029	-0.000859912	-0.000200265	0.00691321	0.00297531	0.00879762	-0.00179627	0.00361059	0.01452	0.0702959	0.00151535	0.00630173	0.0020193	0.00253115	0.00279107	0.00847396	0.00605811	0.00192999	-0.00211803	0.0063447	0.00221079	0.00744636	0.00534299	-0.000987084	0.00123257	0.0073724	-0.00117427	-0.00409901	0.082393	1.06925	0.0228493	0.00904767	0.00630646	0.0483457	0.0793709	0.0501188	0.000554424	-6.71275e-05	-0.00520822	0.00338797	0.0235094
		54.0668	0.0105041	0.00500006	0.00419605	0.00524426	-0.000958124	0.00366094	0.000734394	0.00444965	0.0136055	0.0051431	0.00769998	0.00225955	0.00166015	0.00113441	0.00461645	0.0695597	0.00120219	0.00315016	0.00480749	0.00474459	0.00488117	0.00529667	0.00145257	0.012009	-0.00199353	0.00526043	0.00138104	0.0018257	0.00439378	0.00585653	0.00179679	-0.00027405	0.000584223	-0.00402273	0.0817695	1.14517	0.0308308	0.00796342	0.00474514	0.0462163	0.0842524	0.0618723	0.00488866	-0.00532197	-0.00447686	0.00593616	0.0253304
		57.3436	0.011307	0.00418034	0.00507698	-0.0017068	-0.000242017	0.00937217	-0.00187938	0.00255415	0.00970774	-0.00229827	-0.000485717	0.00357139	0.00139338	0.000628983	-0.0030194	0.0676824	-0.00201811	0.000790046	0.00285079	0.00235864	0.00580745	0.0023476	0.00168779	0.0081344	-0.00070531	0.00659648	-0.000922744	-0.00343985	0.00798954	0.000772608	-0.000512815	0.00367376	-6.71364e-06	0.00283883	0.0806644	0.685743	0.0249432	0.0150597	0.00377805	0.0488224	0.11034	0.0700844	0.00614342	-0.00265644	-0.0039172	0.00246203	0.00793427
		60.6204	0.00374704	0.00119117	0.00561449	0.00407296	0.000194397	-0.000583811	-0.000406105	0.00466685	0.00636614	-0.000137753	-0.00297189	0.00175224	0.00422463	-0.000878329	0.00326546	0.0662807	0.000494714	-0.00500098	-0.000952106	0.00480856	0.00308985	0.000513672	0.00309012	0.00669438	0.000275786	0.004544	0.00526254	-0.00322105	0.00293954	-0.000372465	0.000762393	0.00303868	0.00201731	-0.000502888	0.0752325	0.289734	0.0157141	0.0124748	0.000426158	0.0407434	0.124693	0.0661358	-0.00164936	0.00628824	0.00449463	0.0111527	0.00111787
		63.8972	0.00421133	-0.00240078	0.00232645	-0.00364871	0.000668797	-0.00140885	-0.00204315	0.00335916	0.00942184	0.00417127	0.00189411	-0.000661998	0.00416331	0.00459257	0.00315486	0.0671361	-0.00247122	-0.00357854	0.00130214	0.00889745	0.00977085	-0.0018413	0.00183582	0.0053272	-0.00196246	0.00252758	-0.000405176	0.00417542	0.00499185	0.00457938	0.000961766	-0.00480081	-7.52865e-05	-0.00779184	0.0575506	0.16443	0.017862	0.012847	0.0030612	0.0442872	0.152787	0.0732964	-0.000904164	0.010395	0.0108056	0.0107635	0.00405949
		68.8124	0.000814831	-0.00146493	0.00243815	0.00475834	0.00370277	0.0026697	-0.00205916	0.0031736	0.00752188	-0.000203071	0.00270995	0.000818101	0.00167706	0.00317421	0.00179271	0.0652343	0.000293578	0.0031977	-0.000265269	0.00530708	0.0125753	0.00858006	-0.00847787	0.000524486	-0.000481962	0.00477386	0.00367059	0.00759647	0.00113202	0.00420012	0.00181564	0.000409828	-0.000404233	-0.00406619	0.0611348	0.170828	0.0121168	0.0095018	0.010278	0.0361263	0.196531	0.0716955	-0.00301139	0.00678199	0.00290755	-0.000657749	0.00837468
		75.366	0.000741548	0.000865473	-0.00213369	0.00306862	0.00490919	0.00747747	-0.00640133	-0.00132498	0.00238727	0.00373111	0.000132746	-0.000930159	0.00201759	0.001391	0.00567263	0.0686087	-0.000333867	0.00127191	0.00445631	0.00568437	0.00592932	0.0017043	-0.00372071	0.00515613	-0.00193287	0.00871378	0.00716613	0.00227438	0.00232187	0.0104426	0.00464043	0.00622903	0.00118588	0.000977329	0.0588651	0.161834	0.00804715	0.00855886	0.00267516	0.0259091	0.261521	0.0500851	0.00758483	0.00860478	8.47177e-05	0.000392346	0.00878636
		81.9196	0.000325125	0.00759581	-0.00156588	0.00457514	0.00311276	0.00286637	0.00325527	0.00341984	0.00435232	0.00576036	0.00159551	0.000229204	-0.00344487	-0.000443167	0.00429425	0.0670127	-0.000161401	-0.00202994	0.00252327	0.00713927	0.00537826	0.00280403	0.00493439	-0.00140966	-0.00360492	0.000900781	0.00735961	0.00434627	0.000286959	0.00278107	0.00284448	0.0032298	-0.00124196	0.00186194	0.0638978	0.194833	0.0356781	0.0135375	0.00654333	0.0263209	0.152676	0.0219445	0.00267005	0.00620419	0.00401642	-0.000528096	0.0100608
		88.4732	-0.00684067	0.00375704	0.00474712	0.00269695	-0.00507337	0.00629805	-0.000377498	0.00296155	0.00984381	-0.00511762	0.00407634	0.000155462	0.000932085	-0.00167126	0.00542227	0.0722098	0.00201263	-0.00567026	0.000957715	0.00307095	0.00257447	0.00185816	0.00522389	0.000882346	-0.00385681	-0.00224605	0.000791045	0.00577885	0.00456165	0.00355438	0.00673533	0.00246153	8.90141e-05	0.00375354	0.070025	0.261328	0.110004	0.0109124	0.00211096	0.027501	0.117309	0.014122	0.0039079	0.00487234	-0.00231572	0.00114242	0.00853116
		95.0268	-0.0013846	0.00510781	-0.00131459	0.00186939	0.00732565	7.83467e-05	0.00175973	-0.00148695	0.00903008	-0.0047825	-0.000517491	0.00262361	-0.00312245	8.18649e-05	0.00460055	0.0716011	0.00454968	0.00187235	0.00250702	0.00529327	-0.00365243	0.00532373	-0.000659621	0.00051821	0.000321185	-0.00273505	0.0040731	0.00589744	0.000816112	0.00327769	0.00455316	0.00755724	0.000591681	-0.00145733	0.0541575	0.177811	0.197203	0.00542293	0.00469006	0.0316687	0.13759	0.00713341	0.00279846	-0.00245193	0.00103336	-0.00597683	0.00245012
		101.58	-0.00378315	-0.00295973	-0.00310999	0.00161158	0.00234643	-0.00294177	0.00567312	-0.00472354	0.00669346	-0.00153999	0.00803876	0.00235445	-0.00463364	0.000627738	0.00290552	0.06846	0.00376528	-0.00095917	-0.00359637	-0.000209402	0.00346972	-0.000498482	-0.00829629	-0.000927621	-0.0034402	-0.00344374	0.00372301	0.0084637	0.00518305	0.0024198	0.00236921	0.00575617	0.000110221	0.000733321	0.0435783	0.0764634	0.181536	0.00487984	0.00638975	0.0287963	0.142707	0.00437609	0.00382791	0.00354776	-0.00208698	-0.00431318	0.00689352
		108.134	-0.000337982	0.00115879	0.0003931	-0.00439171	0.00113173	-0.00328282	-0.00411239	0.00150493	0.00387646	0.00472192	0.00189527	-0.00173694	0.00119662	0.00185871	0.00511343	0.0646805	0.00484339	-0.0038911	-0.00439941	0.00283983	8.89742e-05	0.00532967	-0.00646722	-0.000276752	-0.00119304	0.00101829	0.0060007	0.00668161	-0.00214659	0.00058364	0.00250673	0.00507371	-0.000290275	0.00184628	0.0394388	0.0704221	0.0395922	0.00440718	0.0148102	0.0291394	0.131205	0.00500695	0.00287687	-0.00215871	0.00564004	0.000516837	0.00216676
		114.688	0.00290442	0.00048331	0.00210915	0.000350011	0.00376279	-0.00578393	0.00183216	0.00173263	0.002463	0.00175214	0.000122511	-0.00125258	0.000599005	0.00142411	0.0021955	0.0648028	-0.00064339	-0.00105306	-0.00059576	0.000491978	0.000954703	-0.000105837	-0.000472049	0.00385384	0.00327258	-0.000777876	0.00135755	0.00676839	0.00121453	0.00295463	0.00170056	-0.000740757	0.000579456	0.00107324	0.0309623	0.101214	0.0120782	0.000166017	0.0250338	0.0250945	0.0777116	0.00583372	-0.00355032	-0.000158524	-0.0027036	-0.00415791	0.00240506
		121.241	0.000755976	0.00234434	-0.000294436	0.000277452	0.00315518	0.000264591	0.000404581	0.00324819	-8.66307e-05	-0.00223229	0.00217524	-0.000454509	-0.000408843	0.00214769	0.00246547	0.0670548	0.000667079	-0.000574294	0.00061954	-0.00117566	0.00466407	-0.00220202	0.00247424	-0.000134036	0.00377601	0.00409246	0.00415607	0.0285078	0.00512254	0.00169582	7.98306e-06	-0.00291682	0.000879192	-0.00155561	0.0337445	0.167934	-0.000506792	0.00263341	0.0154838	0.0280452	0.0697574	0.0111577	0.00974884	-0.00132099	-0.00515017	-0.0010666	0.00544709
		127.795	0.00403028	-0.00386666	-0.0011399	0.00961325	0.00164858	0.00570418	0.00484148	0.000265355	-0.00414731	-0.000377667	0.00488583	-0.00266101	0.000760337	0.00234555	0.00108703	0.0647655	0.00249391	-0.00111237	-0.00321196	0.00319799	0.00188568	-0.00110525	0.00828528	0.000888208	0.00232764	-0.00201837	0.00573727	0.0311687	0.00306701	0.00579968	0.000941945	-0.00557717	-0.00182058	0.000796172	0.0419881	0.134288	-0.00149379	0.0118707	0.00370173	0.0360218	0.0763259	0.0217209	0.000151807	0.00412269	-0.00198872	-0.00873988	-7.13671e-05
		137.625	0.00144504	0.0022475	-0.00013999	0.00334856	-0.00163863	-0.00423324	-0.00305325	-0.00187572	-0.00119178	0.000219702	0.00342704	-0.00417433	-0.00219101	0.00689568	0.00209025	0.0666958	0.000899138	-0.00118086	0.000161381	0.00389303	0.00384508	0.000172212	0.0023809	-0.000250754	-0.00206532	0.000146417	0.00467379	0.021141	-0.0025113	0.00398405	0.00181334	0.00233665	0.000387984	-0.00515459	0.0541235	0.109064	-0.000837526	0.00469247	0.00653327	0.0196202	0.0823903	0.0137195	0.00105238	-0.00178416	0.0069018	-0.0025535	0.00521045
		150.732	-0.000559921	-0.00502869	0.00373925	0.00271228	0.00494875	0.000802955	-0.00345888	0.00305522	0.00278565	0.00291984	0.00299475	-0.00485186	-0.00012098	3.33967e-05	-6.16586e-05	0.0658508	-4.20056e-05	0.00247433	0.000369952	0.00442966	0.00149993	0.00322462	0.00403306	-0.00381266	-0.00529254	0.00110686	0.00121059	0.0147897	-0.00107532	0.0046269	-0.00049878	0.000776611	-0.00108823	0.00403059	0.0503064	0.043975	0.0116525	-0.00174202	0.00600505	0.0149401	0.0831529	0.0103003	0.000940869	-0.00219739	-0.0019706	-0.00154737	-7.08941e-05
		163.839	0.00280316	0.00372333	-0.000338492	0.00307578	0.00403325	-0.00197315	-0.000616723	-0.000202003	0.00196978	-0.00285643	-0.000405262	0.00101879	-0.00225737	-0.000632524	0.00188639	0.0661618	0.000308916	-0.00113469	-0.000659688	-0.0027284	0.00253059	-0.000985748	-0.00134604	0.00149312	-0.0070867	-0.00134799	0.00334292	0.00568552	0.0019179	0.00576992	-0.000723663	-0.00191844	-0.00128602	0.00211514	0.0198119	0.0396703	0.0134421	-0.00267987	0.00595223	0.015255	0.039556	-0.00369043	0.00331561	-0.000875793	0.00180517	-0.0117433	-0.0041113
		176.947	0.00563278	-0.00488765	0.00301046	-0.00325497	0.00530903	-0.0051809	-0.00488124	-0.0017546	0.000539794	0.00357423	0.00403516	0.00096464	-0.00154872	-3.17423e-05	0.00258167	0.0676881	0.00025835	0.00135476	-0.00114051	0.0023096	0.00404896	0.0091993	0.00607087	-0.00183765	-0.00551689	0.00108607	0.000566914	-0.00123051	0.000539641	0.00544502	0.00165077	-0.0010412	0.000101123	0.00131693	0.0215558	0.0567823	0.00585193	0.0013425	0.00069707	0.0188365	0.0213885	-0.0050347	0.00396597	-0.00741336	-0.0016743	-0.00732444	-0.00565767
		190.054	-0.000995049	-0.000357215	0.00109139	-0.00363666	0.00355327	-0.00346705	-0.00314703	-0.00485001	0.00128475	-0.00143683	0.00133046	0.000258303	-0.00168065	0.0014104	0.00203425	0.0651637	-0.000503384	0.00460027	0.000559487	-0.000918787	0.00126304	-0.000954808	0.00081281	0.00141699	0.001515	0.00330358	-0.00030074	-0.00242587	0.00240922	0.00407173	0.00294336	0.00267724	0.000332723	0.00456496	0.0225571	0.0280042	-0.0020121	0.00244916	0.00535157	0.0208692	0.0402469	0.000147738	-0.00317448	-0.00137623	-0.0107684	-0.00170098	0.00144375
		203.161	-0.000315798	-0.0014264	-5.29433e-05	0.00239908	-0.000194866	-0.00280587	-0.00763649	-0.000273636	-0.000917568	0.000262391	0.00308859	0.000559712	-0.000827389	0.00211467	-0.00171391	0.0642118	-0.00213324	0.000569543	-0.00447589	-1.9872e-05	-0.00212494	0.000729505	0.000869732	0.00198318	-0.00570297	-0.00146497	0.000708453	-0.00666733	0.00359825	0.00223281	0.00153481	0.0032492	-0.000294372	0.00647788	0.0177437	0.0331098	0.011224	-0.00140324	0.00104535	0.0188034	0.0530756	0.000103974	0.00431726	0.00369818	-0.00835892	0.00402596	-0.00135047
		216.268	-8.90984e-05	0.000615042	0.00289604	0.000587213	-0.00282177	-0.00199455	-0.00268687	0.000407649	-0.00198052	0.00200575	-0.00107765	-0.000193363	0.00333648	0.00295897	0.000184476	0.0617927	-0.00243571	0.00140514	-0.00121844	-0.000657173	0.00140385	-0.00182267	0.005037	0.00156699	-0.00618048	-0.00424742	0.00230214	-0.00709385	0.00471308	0.00382011	0.00332899	0.000768712	-0.000823	0.0024199	0.0114848	0.0496184	0.0134328	0.00458936	0.0100819	0.0171211	0.0682962	-0.00465078	-0.00388639	0.00263626	-0.00331573	0.00374855	-0.00144272
		229.375	0.00107344	-0.00152159	-0.00542931	0.00345267	-0.00178869	-0.00529972	-0.00250781	-0.000416318	-0.00151296	0.000485533	0.00262622	0.000405466	0.0039422	0.000667455	1.97378e-06	0.0629605	0.000705888	-0.000554651	0.000999243	-0.00231522	-0.00106115	-0.0016132	0.000523617	0.00247	-0.00117822	0.000118304	0.000746897	-0.00281485	0.00426568	0.00107763	0.00601965	-0.00103217	0.000427104	0.0043468	0.00721417	0.0237911	0.000835957	-0.00400982	0.00917456	0.01876	0.075129	-0.00743319	0.00202437	0.000471341	-0.00576829	0.00558568	0.00283548
		242.482	0.00305182	0.00574103	-0.00274336	0.00122958	0.000244198	-0.00530048	-0.00363864	-0.00191299	-0.000757378	0.00255414	-0.0025945	-0.00109423	0.00166193	0.000698504	-0.000600352	0.0592027	-0.00164286	0.000137771	-0.000827841	0.00303502	-0.00169558	0.000999938	0.00565643	0.00443806	0.000146627	0.00240508	0.00232435	0.00700583	0.000952958	0.000364086	0.00226355	0.00926242	-0.00117135	0.00145667	0.00264585	0.00874854	-0.00059508	-0.00399026	0.00304301	0.0157387	0.154455	-0.0120303	0.000133974	0.000522449	-0.00281274	-0.000280787	0.000850118
		255.59	0.00207907	0.00252645	-0.00298885	0.00273153	-0.00206671	-0.00511204	-0.00562033	0.00102914	0.00445677	0.00141381	0.00173744	0.00451362	0.000605967	-0.000503131	6.00383e-06	0.0621969	-0.00349632	-4.73351e-05	0.000595792	0.00149839	-0.00188683	0.00210249	0.00551088	0.00271074	0.00879301	0.00394862	0.00322551	0.00625346	0.00282329	0.00663473	0.0048076	0.00841759	-0.00102496	0.00283311	-0.00123874	0.0173481	-0.00570919	0.00253536	0.00543932	0.0178568	0.11079	-0.00349913	0.00300244	-0.00203315	-0.0015708	-0.000764399	-0.00238543
		275.25	0.00109519	0.00194902	0.000989133	0.00724887	0.000682119	-0.0061174	-0.00328722	0.00145999	0.000341585	-0.000781953	-0.000616508	0.000887936	-1.42822e-05	-0.000778167	-0.000505714	0.0609663	0.00281461	-0.00330382	-0.000384097	-0.000387814	-0.00319266	-0.00198583	0.00561517	0.00133651	-0.00704705	-0.000265535	0.000543348	-0.00164931	0.00489044	0.00189011	0.00286517	0.000800281	0.000220974	0.00287041	0.000807995	0.0744409	-0.00388845	0.00217756	0.00674563	0.0121193	0.058202	0.000251662	0.00048093	0.00250346	0.00318198	0.000102528	-0.000429375
		301.465	-0.000120609	0.00253376	0.00154632	0.00306248	0.00262581	-0.00609196	-0.0105384	0.000162967	0.00204046	0.00179774	-0.000387107	0.000163441	0.00058819	-0.00104608	0.00248728	0.0602784	0.00211681	0.00218164	0.000948121	0.00319319	0.00105369	-0.00236555	0.0060593	0.000765377	-0.0044203	0.0030621	-0.000114674	0.000750188	0.00666055	0.00554644	0.00124868	-0.00203988	-0.000661878	0.00106284	0.004741	0.098471	0.00270006	-0.00108436	0.00245685	0.0135633	0.0131869	-0.00459166	0.00220769	0.00134511	0.00247553	0.000767365	-0.000807898
		327.679	-0.00123598	0.00197722	-0.000694057	0.00850347	-0.0024386	-0.00402339	-0.00677382	0.000935799	-0.00124512	0.00228634	-0.000738414	0.00103517	-0.000567168	-0.00336678	0.00215392	0.0581375	0.00316567	-0.00213012	0.00110494	-0.000460903	-0.000891891	0.00184287	0.00392633	0.00057614	-0.00819014	0.00234659	0.00218597	0.00194886	-3.33329e-05	0.00546062	0.00653769	0.00317414	0.000296115	0.000521543	-0.00166743	0.10083	-0.00194832	-0.00180035	0.006217	0.0217837	0.00737121	0.0165093	-0.000489681	-0.00951989	0.0016334	-0.000753726	-0.00231939
		353.893	-0.00279919	0.00101731	-0.000242625	0.00496535	0.00222354	-0.00371788	-0.00312609	0.000902128	0.00115607	0.0025006	0.00272164	-0.00220312	0.000220963	-0.00112193	0.00201024	0.0581506	0.00109712	-0.00171097	-0.000232541	0.00236039	0.00261112	-0.000119949	0.00462413	-0.00466358	-0.00487108	0.000729706	0.00469592	0.00244359	0.00265344	0.00317773	0.00479805	0.00208752	-0.000256494	-0.000789831	-0.00094835	0.057247	-0.0106345	0.00183161	0.00582252	0.0228412	0.0399222	-0.00338733	0.00232227	-0.000397049	0.00114137	-0.00343631	-0.00512778
		380.108	0.00176541	-0.00184408	-0.00206096	-0.00101009	0.00720535	-0.001893	-0.00305702	0.000984951	0.000547657	0.0039057	0.000810385	-0.00188388	-0.00218396	0.00207856	0.0042181	0.057488	-0.00117899	-0.00203111	-0.00121577	0.000889617	0.000343893	-0.00265469	0.00476942	-0.000217148	-0.00800045	-0.00185131	-0.00106137	0.00220187	0.0023223	0.00174092	0.00157395	0.00262952	0.000428452	-0.00128773	-0.00540652	0.0802285	-0.00119657	0.00102681	0.00635452	0.0245334	0.0271225	-0.00550892	0.00634975	-0.0027329	-0.00124804	-0.00244739	-0.00163032
		406.322	0.00436481	0.00520093	-0.00189038	0.00192728	0.00219216	-0.00315017	-0.0034659	0.0053888	0.0025298	0.00157757	-0.000145775	-0.00584574	-0.00172301	0.000121042	-0.00222354	0.0583269	0.000140454	0.000385126	0.000435659	0.00348288	0.000702993	0.000609437	0.000579878	-2.3166e-05	-0.00145296	0.00103211	0.00147629	0.00117227	0.000241227	0.00103114	0.00463374	0.0056915	-6.45141e-05	0.0016495	0.00107098	0.00585149	0.00459569	0.00105454	0.00321377	0.0277405	0.00490439	-0.00461847	0.00283225	-0.00086887	-0.000391744	0.000634766	-0.00554806
		432.536	0.00657734	-0.00267937	-0.00119231	0.00457657	0.00761693	-0.00357298	-0.0023503	0.00235752	0.0035807	0.0014873	-0.00459356	-0.00496235	-0.0026661	0.00184727	-0.00125151	0.0547142	0.000608149	3.42939e-05	0.0031414	0.000734847	0.00139462	0.00250105	0.00190547	0.00180152	-0.00188087	0.00219511	0.000118921	-0.00268258	0.00377605	0.00367301	0.00629807	0.00593391	-1.98014e-05	-0.00186779	-0.00234849	-0.00630949	-0.0118376	0.00623433	0.00145467	0.017745	0.0138575	-0.00791666	0.00537326	-0.000641984	-1.81888e-05	-0.000988767	-0.00786628
		458.751	0.00437417	-0.00297547	-0.00146461	0.0046364	0.0094347	0.00143433	-0.000539969	0.0028856	0.00320409	0.00209028	0.000874884	-0.00219788	-0.00157085	0.00116555	0.00180283	0.055096	-0.000592473	0.000217765	-0.00154038	-0.000569885	0.000179563	0.00113832	0.00499931	0.000422795	9.30861e-05	3.77826e-05	0.000609309	0.000780043	0.00155539	-0.00256528	0.00286092	0.00633875	-0.000761523	-0.00111405	0.00130118	-0.0146544	1.14508e-05	0.00284485	0.00329562	0.019008	0.00592176	-0.00712661	0.00524992	-0.00304526	-0.00551696	0.00221518	-0.000821561
		484.965	0.00244249	-0.00363197	-0.00183684	0.00775364	0.00192014	0.00232802	-0.00221996	0.00115111	0.00265414	0.00358607	-0.000933903	-0.00134128	-0.000723047	-0.00207642	-0.000495678	0.0506075	-0.00210486	0.00296084	0.00154052	0.00189382	0.00357751	0.000178733	0.00629985	-0.00100284	-0.00379278	-0.00133522	0.00151317	0.00172782	0.00194992	-0.00116001	0.00191024	0.00361555	-0.00125526	-0.00129142	0.00278688	-0.00898767	-0.0010529	0.00189957	0.00220863	0.0128589	-0.000991351	-0.00136917	0.00311477	-0.000179518	-0.00377458	-0.00159225	-0.00106611
		511.18	0.00386896	-0.00223411	0.00109352	0.00105734	0.00489916	-0.00754443	-0.00203341	0.00353303	0.00246989	0.00527054	-0.00138053	0.000145649	0.000741999	-0.0027182	0.0028906	0.0494398	-0.00383209	0.000587049	-0.000593844	0.00340723	0.00227138	-0.000516916	0.00775792	-0.000257629	-0.00245431	-0.000795448	0.00100403	0.00391537	-0.00170468	-0.0012212	0.00306686	-5.31802e-05	0.000127451	-0.000457512	0.0261298	-0.000303054	-0.00709076	0.00094007	2.12096e-05	0.00872085	-0.0159574	-0.0019761	0.00202304	-0.00473135	-0.00348678	0.00169852	0.00314103
		550.501	0.00233497	-0.000769231	-0.000434747	0.00337242	0.0039128	-0.00509506	-0.00751289	0.00351191	-0.00174853	0.00587892	-0.000794864	-0.00137771	-0.00135619	-0.00221655	-0.000484078	0.0495675	-0.00426326	-0.0031549	-0.000516662	0.00197523	0.000418457	0.00352039	0.00349962	-0.00201839	-0.00493763	-0.00105174	0.000802454	0.00228421	-0.000957344	0.00131797	-0.000668738	0.000277539	-0.000211241	-0.00529734	0.0102523	-0.014187	-0.00658364	0.00177824	0.000679769	0.015687	-0.00848167	-0.00967974	0.00133168	-0.000510577	-0.00217292	-0.00224328	-0.00362055
		602.93	0.00218771	0.000283546	0.000248399	0.00479238	0.00217972	-0.00666201	-0.0024937	0.00158016	0.000562216	0.00475862	-0.00278218	0.00216152	-0.00313816	-0.00194895	-0.000504854	0.0479657	-0.00148196	-0.00153611	0.000282225	0.00334687	0.00258803	0.00434629	0.00410457	-0.000729964	-0.00378803	-0.000795518	2.93073e-05	-0.00176774	-0.00128527	0.00261505	0.000757481	0.00498321	-0.000259561	-0.00192159	-0.00443317	-0.0203425	-0.0063085	-0.00246409	-0.00136727	0.00974695	0.0205125	-0.00835717	0.00270334	-0.00382979	0.00143481	-0.00022837	-0.00348345
		655.358	0.00239276	-0.00218298	0.00117434	0.00663913	0.00110839	-0.00145154	0.000840497	-0.0020741	-0.00292083	0.00792217	-0.00261981	0.000274691	-0.00178265	-0.00181313	0.00104808	0.0464606	-0.000415189	0.00186531	0.00224319	0.00363738	0.00224305	0.00375902	0.00214115	0.000553359	-0.00160792	0.000353331	0.000351027	-0.000284547	0.00178176	-0.00108485	0.00376609	0.00559888	0.000789746	-0.000644752	0.0431914	-0.00208517	-0.00377064	0.000663464	0.00240681	0.00555826	-0.00706364	-0.010273	0.00310459	-0.000802216	-0.00253527	-0.000137524	0.0030903
		707.787	-0.00186927	-0.000835227	0.000783866	0.000411899	0.000356534	-0.00661788	-0.00221103	-9.43497e-06	0.000333187	0.0052255	-0.00453411	0.0013186	-0.00160813	-0.00192725	0.000829064	0.0441225	-0.00213302	-0.000186922	0.00103712	0.00620264	0.00172304	0.000555477	0.00267233	0.00307768	-0.00341415	0.00108273	-0.000513322	-0.00200923	0.00363935	0.00189821	0.00257825	0.00710893	0.000272525	-0.0013595	0.000619082	0.000895155	0.00174474	0.00140994	0.00240863	0.00913805	-0.00591437	-0.00760992	0.00270438	0.00373382	5.07812e-05	0.000289785	-0.0024948
		760.216	0.000398969	-0.00205595	-0.000321739	0.0039342	0.00178707	-0.00419038	-0.000859202	0.00053362	0.0043291	0.00495523	-0.00336122	-0.000105327	-0.00286199	-0.00225042	0.00309091	0.0412904	-0.0032331	-0.000763279	-0.00186961	0.00506657	0.00426682	-0.00337757	0.000984347	0.00127748	-0.00287285	0.00131085	-0.00157452	0.00363585	0.00137881	-0.000320906	0.00427371	0.00699743	-0.000406963	-0.00221481	0.00488001	0.00232475	-0.000111638	0.00429263	0.00637779	0.00541011	-0.00289075	-0.00664719	0.00807639	-5.82925e-05	-0.00145867	-0.00240281	-0.00392082
		812.645	-0.000435795	0.00373304	0.00209436	0.00351169	0.00224547	-0.000441789	0.000195742	0.00351282	0.000875965	0.00830883	-0.0025241	-0.000220564	-0.00198035	-0.00202611	0.00340785	0.0391748	-0.00275184	-0.000229837	-0.00150279	0.00204076	0.00608421	-0.003531	-0.00250688	0.000581104	-0.00249659	0.000833087	-0.00247612	0.001863	0.000112516	-0.00107168	6.50525e-05	0.00619264	-0.000311395	-0.0031545	0.00412444	0.00890032	0.0110219	0.010033	0.00145071	0.0141069	-0.0147607	-0.00189452	0.00421352	-0.00268301	-0.0063282	-0.00102742	-0.00724957
		865.073	-0.00238481	0.00309436	0.000950719	0.0027356	0.00250113	-0.00155033	0.00331766	0.00298727	0.00419625	0.00687463	-0.00187618	-0.00173355	-0.00159777	1.62704e-05	0.00251888	0.0381834	-0.00210163	-0.00183251	-0.000124038	0.00489799	0.00449716	0.00108609	-0.00151466	-0.00111533	-0.000196991	-0.00155019	-0.0045834	0.00265875	0.00203545	-0.00393395	0.00324357	0.006573	-0.000282487	-0.00315015	-0.00864242	0.00977996	-0.00176006	0.00704618	0.0030795	0.00605213	-0.0145684	-5.5688e-05	0.00201376	0.00169323	-0.00398195	-0.00344626	-0.00333073
		917.502	-0.0021009	0.00279395	-5.15422e-05	0.00102438	0.00144656	-0.00269668	-0.00182464	0.00257781	0.00587724	0.00599666	-0.000726924	-0.00404901	-0.0027105	-0.00302312	0.00114659	0.0357117	-0.00507362	-0.000331839	-0.000544924	0.00613464	0.0032353	-0.00131899	0.00169529	0.00072814	-0.00399486	-0.00335554	-0.00328353	-0.0013797	0.00731929	-0.00292324	0.00457331	0.00394137	-0.000705022	-0.00436123	0.00478464	0.00490377	-0.00427442	0.00290304	0.00373254	-0.00139934	-0.0230268	0.00109381	0.00395854	0.00165753	-0.00373999	-0.000995013	-0.00541467
		969.931	0.00161415	-0.00152739	-0.00262377	0.00248751	-0.000460439	-0.00577385	0.0029624	0.00161792	0.00624035	0.00759202	-0.00388991	-0.00446058	-0.0014688	-0.00260543	0.00155657	0.0325526	-0.00229576	-0.00176248	-0.000968197	0.00774468	0.00315285	-0.00513526	-4.1593e-05	0.00346848	2.86782e-05	-0.00264479	-0.00344682	0.00356985	0.00410331	-0.00297833	0.00606995	0.00772271	-0.000162276	-0.00452977	0.00737662	0.000979638	-0.00809862	0.000361614	0.0046928	0.00597066	-0.0132994	0.00397925	0.00165291	0.00128315	0.000459995	-0.00372227	-0.00534705
		1022.36	0.00053547	0.00289606	-0.00239155	0.00101196	0.00321677	-0.00552253	0.000165915	0.00407455	0.0040999	0.00379599	-0.000983208	-0.00382502	-0.000475914	-0.00140979	0.00217041	0.0287817	-0.00342741	2.64018e-05	-0.00037625	0.00567693	0.00307382	-0.0047556	-0.000802415	-0.000346849	-0.00337508	-0.00176383	-0.00561106	0.000544591	0.00494019	-0.00163792	0.00460181	0.00351765	-0.00067542	-0.00785902	0.00308405	-0.00837395	-0.00087428	-0.00148078	0.00633924	0.00960659	-0.000269508	0.000276299	0.00366254	0.00191399	0.00520046	-0.00307643	-0.000612684
			[DNA] 0,5nM																			[DNA] 3 nM															[DNA] 10 nM
	TAATTG	Time (ms)	raw data 1	raw data 2	raw data 3	raw data 4	raw data 5	raw data 6	raw data 7	raw data 8	raw data 9	raw data 10	raw data 11	raw data 12	raw data 13	raw data 14	raw data 15	raw data 16	raw data 17	raw data 18	raw data 19	raw data 1	raw data 2	raw data 3	raw data 4	raw data 5	raw data 6	raw data 7	raw data 8	raw data 9	raw data 10	raw data 11	raw data 12	raw data 13	raw data 14	raw data 15	raw data 1	raw data 2	raw data 3	raw data 4	raw data 5	raw data 6	raw data 7	raw data 8	raw data 9	raw data 10	raw data 11	raw data 12	raw data 13
		0.0001375	122.542	166.068	152.82	160.493	116.78	29.5603	30.1662	32.0657	32.489	35.7837	35.9736	36.5801	35.2238	37.2044	40.7344	5.48775	5.6644	5.60603	5.56306	0.245908	0.195016	0.297107	0.217674	0.166255	0.196168	0.183604	0.282187	0.207613	0.199497	217.889	177.863	189.269	171.825	150.016	25.5143	26.4843	29.0261	30.407	29.9064	5.22685	5.14735	5.21581	5.19917	5.10563	5.43292	5.19957	5.20759
		0.0001625	102.455	64.2515	87.733	117.529	89.6025	22.6389	22.0387	26.9074	28.2258	29.5423	24.3226	28.6334	27.8027	28.5298	30.4014	4.21714	4.20331	4.37454	4.17891	0.155936	0.176923	0.193863	0.138452	0.166563	0.201998	0.159318	0.209137	0.12309	0.147902	139.224	88.6528	155.352	93.4793	123.824	19.3392	19.1738	22.5059	22.4437	21.8639	3.81758	3.89739	3.6834	3.91256	4.06781	3.89201	3.81743	4.03808
		0.0001875	67.4843	67.6587	113.92	103.279	98.6679	18.6499	20.2906	20.4219	20.2981	27.8171	22.2319	20.4854	23.5466	24.9977	25.0005	3.62655	3.57308	3.63162	3.54795	0.150605	0.0804044	0.0689344	0.0895774	0.11029	0.093946	0.151625	0.108541	0.10541	0.124523	68.8793	92.9622	101.636	93.6354	95.9303	15.0335	16.7869	15.5622	18.0686	19.4049	3.34512	3.27222	3.21889	3.31316	3.36152	3.38845	3.35196	3.25772
		0.0002125	51.9071	41.0667	46.0679	72.7152	74.6121	16.8914	16.0118	18.0067	16.8674	23.1433	19.9151	18.8322	19.5205	18.161	18.8216	3.29249	2.90253	2.9718	3.03242	0.0830756	0.0798685	0.0700187	0.0839965	0.0830028	0.100097	0.0919896	0.132687	0.100814	0.124978	90.6223	62.9927	58.6272	86.0448	60.0158	12.7596	13.2492	13.6289	14.2974	14.5936	2.8262	2.74738	2.74193	2.8665	2.85367	2.8194	2.86627	2.77721
		0.0002375	52.3002	39.0225	40.819	53.9159	44.3273	13.0001	14.1112	13.6713	15.2676	21.8732	14.717	15.578	16.9614	16.6382	18.3386	2.6337	2.55833	2.67197	2.57898	0.0941702	0.102372	0.0746916	0.0948208	0.04086	0.0558068	0.0481221	0.0566214	0.0455052	0.0912348	73.6566	88.6355	74.9681	72.7604	53.8647	11.1111	10.8859	12.3238	12.8961	12.6107	2.38442	2.45413	2.41247	2.36522	2.44137	2.526	2.48834	2.55669
		0.000275	21.2216	39.5246	38.0814	29.6536	32.2351	11.2936	12.2264	12.2822	12.1295	20.0078	11.9581	14.2176	14.2598	13.9829	14.2112	2.43292	2.3854	2.30512	2.2689	0.0385669	0.0472843	0.0476549	0.0664745	0.0478449	0.0562086	0.0575008	0.066441	0.0569664	0.0448387	23.7911	37.597	38.6532	44.301	38.0257	9.01578	9.13886	10.3087	10.2122	12.2099	2.1009	2.06329	2.116	2.24919	2.18685	2.13689	2.15825	2.17784
		0.000325	27.5497	24.0159	18.5871	26.4684	39.7885	9.49217	10.3959	10.0735	10.2976	17.1464	9.78099	11.8031	11.2964	11.7654	11.8815	2.0802	2.01803	2.09059	2.02625	0.0383615	0.0425307	0.0317392	0.0341004	0.0339487	0.0339831	0.033211	0.0406947	0.0282991	0.0878289	46.4212	45.8053	24.5286	42.9946	34.476	8.24388	8.46389	9.22803	9.551	8.84123	1.81001	1.73886	1.79952	1.8839	1.86297	1.86763	1.87867	1.80577
		0.000375	18.3782	21.165	14.5873	22.0473	23.1497	8.18464	9.72965	9.41367	8.88053	18.404	10.5874	10.3737	10.9295	10.3455	10.6085	2.01183	1.87744	1.76838	1.86069	0.0326204	0.00713048	0.0259484	0.0410717	0.0198316	0.0402682	0.0234265	0.0308751	0.0196314	0.0246879	17.6566	16.0374	24.9454	18.9786	19.027	7.50494	7.37419	8.26402	8.42182	9.24852	1.72895	1.61756	1.69965	1.80261	1.73558	1.73705	1.67552	1.67692
		0.000425	16.1246	7.6116	12.0556	15.9159	23.253	8.56488	7.92736	8.95802	8.34673	16.4652	9.98928	8.97797	9.36426	9.91169	9.85362	1.87555	1.76106	1.78612	1.78073	0.00756185	0.011909	0.0233817	0.0209764	0.0222316	0.0148065	0.026594	0.0341532	0.0255128	0.0279328	19.5751	24.617	12.8639	20.9993	22.8606	6.04647	7.33074	7.13469	7.62675	8.03116	1.64401	1.62548	1.60444	1.5952	1.60188	1.61864	1.61778	1.64341
		0.000475	12.2857	8.81546	10.7229	13.7935	11.0635	7.14005	7.23227	7.42917	9.20218	15.7443	8.98913	8.80927	8.14313	8.06935	9.15704	1.70598	1.72395	1.63951	1.55355	0.0128813	0.021186	0.0230564	0.0014123	0.0128343	0.0147261	0.023561	0.0310815	0.03436	0.0133611	11.4108	13.8741	17.0185	6.04035	5.15115	6.30165	6.66329	6.72867	6.67916	7.39982	1.49906	1.52757	1.49718	1.46796	1.48229	1.56563	1.51181	1.50689
		0.000525	11.5	9.64015	14.6754	18.8621	11.0861	7.89635	7.36293	7.43484	9.32325	15.7358	8.16293	8.48458	8.25048	8.76265	9.41558	1.62718	1.66439	1.52367	1.6371	-0.001	0.0208931	0.00712722	0.00881015	0.00838491	0.0181766	0.0112816	0.00207167	0.0107914	0.0164123	1.05498	7.48615	16.7407	12.0983	6.44084	6.37228	7.02066	6.25973	6.71781	6.96615	1.48696	1.42568	1.47472	1.43637	1.48417	1.48912	1.45281	1.4187
		0.000575	11.5391	17.3042	8.09848	9.70832	8.05243	7.6387	7.21077	6.38344	7.40034	16.4824	8.52726	8.28374	8.6572	9.10515	9.35945	1.57017	1.62821	1.54885	1.57477	0.0046191	0.0096537	0.015146	0.0140535	0.00823112	0.00533864	0.0081076	0.0151403	0.0139008	0.0219743	15.6623	11.7759	2.88538	17.044	14.0945	6.07882	5.89341	5.97594	5.88081	6.87765	1.47208	1.43257	1.47444	1.44636	1.41732	1.47344	1.42052	1.43862
		0.000625	12.4035	5.96455	13.3428	2.02589	6.54384	7.18558	7.86905	7.37293	7.43123	15.2119	7.25803	7.96725	8.66111	9.13969	9.06291	1.56726	1.57713	1.45398	1.55556	0.00735103	0.0102394	0.0100192	0.00623691	0.00371396	0.0116238	0.00824648	0.0151258	0.00473058	0.0017895	9.37097	11.8128	8.8481	10.2377	16.9217	5.58949	5.92557	5.99551	6.29538	6.01398	1.35857	1.4058	1.35472	1.43901	1.38876	1.43263	1.45707	1.36184
		0.000675	13.5892	8.6914	12.0741	12.8173	6.55339	6.61862	6.77103	6.35809	7.54889	14.6055	8.21244	8.03054	8.05639	9.1914	8.24449	1.58869	1.51972	1.56431	1.50999	0.00176514	0.0043393	0.00434362	0.0114881	0.00601555	0.00218274	0.00534364	0.0149412	0.0073589	0.00761323	11.4816	5.38796	3.01575	13.5608	4.97391	6.11162	5.46922	5.08835	5.98191	5.62291	1.3194	1.30884	1.31807	1.29771	1.37904	1.25533	1.43078	1.36963
		0.000725	7.50367	8.81662	6.84002	5.21103	6.54731	7.4457	6.08068	6.63746	7.30987	15.7297	7.60302	7.86139	6.95238	8.73959	8.31957	1.57299	1.49731	1.54433	1.51429	0.00458589	0.00743578	0.00445205	0.0114318	0.00592953	0.00854822	0.00507466	0.00533521	0.0107843	0.00465491	11.3703	9.64948	14.8108	6.20039	8.04948	5.13361	5.53444	5.58388	5.60141	6.76073	1.341	1.27326	1.38971	1.35105	1.38892	1.33649	1.30897	1.36602
		0.0008	6.13743	4.03412	2.26389	3.61672	7.32896	6.19064	6.72904	7.16265	7.01559	15.2973	7.83334	7.71341	7.74328	7.59678	8.50585	1.52566	1.49549	1.43493	1.47668	0.0130006	0.00700273	0.00445541	0.00781729	0.00478786	0.00854813	0.00362105	0.00860961	0.00358156	0.0119748	0.0553009	8.59608	5.9405	7.24973	5.2931	5.45251	5.40845	5.53394	5.98225	6.25271	1.30274	1.29337	1.29312	1.35387	1.34112	1.29072	1.29768	1.31657
		0.0009	4.87295	7.73974	9.45243	7.29346	2.01588	6.39148	7.13694	6.97925	6.48336	15.0419	6.50403	7.2179	7.15713	7.04832	8.28487	1.45454	1.46406	1.39944	1.4145	0.00177904	0.00447328	0.00718143	0.00524405	0.00597873	0.00688982	0.00679396	0.00534245	0.00628529	0.0077356	2.1305	2.18968	3.92834	5.3091	5.1867	4.65173	5.5222	5.21632	5.57837	5.90969	1.24736	1.22234	1.29944	1.35714	1.34692	1.35564	1.2895	1.28334
		0.001	3.27137	4.32124	4.88373	2.83947	8.07023	6.53596	7.07222	6.58363	7.39858	14.7037	6.64969	7.06841	7.6968	7.2296	7.52862	1.46914	1.51096	1.36895	1.43611	0.00321992	0.00686253	0.00573878	0.00395742	0.00366476	0.0115836	0.0035538	0.00534245	0.00636428	0.00187391	5.16998	4.35731	1.91189	1.86895	3.71976	4.85424	5.1866	5.38027	5.71463	5.98165	1.2564	1.26017	1.27955	1.32017	1.29506	1.24606	1.29788	1.23364
		0.0011	3.94298	3.9089	2.92511	6.64261	5.02221	6.4771	6.46814	6.5216	6.32086	15.0199	6.5308	6.6468	7.63488	7.8254	8.01535	1.43927	1.42761	1.35102	1.42987	0.000426975	0.00700273	0.00852573	0.00905156	0.00248627	0.00531188	0.000518664	0.00380299	0.0094737	0.00466341	6.18987	6.45119	3.02003	2.75825	5.27532	4.75329	4.8934	5.21229	5.6287	6.20006	1.3169	1.28598	1.24376	1.2785	1.25722	1.23019	1.26655	1.28296
		0.0012	4.77149	1.34219	6.83029	2.76159	2.78321	6.0127	6.7239	6.095	6.25957	14.5055	6.53667	7.29939	6.65073	7.4881	7.57427	1.447	1.41224	1.39667	1.44275	0.00601557	0.00727068	0.00841059	0.00146465	0.00602174	0.00533864	0.00810979	0.00389892	0.00473058	0.00613407	1.03979	6.46532	3.99781	0.860608	3.82616	5.11985	4.8487	5.55042	5.52192	5.85784	1.21579	1.21752	1.26413	1.25123	1.24799	1.24906	1.2581	1.25096
		0.0013	3.09117	2.76823	2.25879	3.53535	5.02699	6.54501	6.13042	5.96974	6.0686	14.4826	6.20318	7.34416	7.39367	7.15218	7.22161	1.40475	1.40464	1.42863	1.44337	0.000396472	0.00700273	0.000334228	0.00521592	0.00481556	0.00524493	0.00203514	0.0021676	0.000554706	0.00748236	3.11499	0.049092	-1	4.4198	7.00813	4.95936	4.76059	5.14334	5.2719	5.51953	1.25744	1.23478	1.16976	1.22068	1.25472	1.20936	1.20466	1.24085
		0.0014	3.72659	1.34219	5.51295	2.88102	3.53924	6.17814	6.70529	5.92572	6.23154	15.0747	6.20061	7.00742	6.94623	7.86475	6.94547	1.42819	1.40862	1.36674	1.37701	0.00460249	0.00461348	0.00578964	0.00888673	0.00597254	0.00686306	0.00983129	0.00859874	0.00194429	0.0104871	4.2057	1.11232	1.01216	3.68855	5.38172	4.94201	4.84853	4.51889	5.42278	5.4745	1.22127	1.22847	1.21136	1.21152	1.24769	1.24509	1.2225	1.19929
		0.0015	4.17862	1.15377	6.84002	5.16774	2.01588	5.95405	5.92705	5.94907	6.49824	14.1605	6.94414	6.13765	6.82503	7.86108	7.22636	1.4249	1.40987	1.39881	1.39698	0.00323652	0.00180363	0.00445541	0.00406601	0.00246476	0.000551188	0.00665837	0.000535836	0.00039315	0.00474783	2.09509	2.17985	3.85887	3.68855	2.07558	4.9474	5.15019	5.19634	5.50091	4.9402	1.26946	1.2177	1.13716	1.24986	1.19713	1.23958	1.22568	1.22393
		0.0016	1.90543	5.29942	4.88883	4.27279	2.77018	5.6917	6.07282	6.7423	6.55574	14.2904	6.97967	6.57665	6.93797	7.34636	7.68311	1.43953	1.36322	1.40883	1.36742	0.00180955	-0.001	0.00439448	0.00527217	0.00480024	0.00210238	0.00203733	0.00370344	0.00791899	0.0103183	5.16998	2.17985	1.98565	3.4895	2.07558	4.8948	4.98892	5.56966	4.81954	5.69686	1.19189	1.20008	1.22255	1.24862	1.22969	1.20755	1.17689	1.22581
		0.0017	2.69804	1.56554	4.20535	3.57691	2.0224	5.7033	6.62809	5.86398	6.08438	13.8606	6.55507	6.87112	7.34087	7.7338	7.05388	1.37275	1.34245	1.35817	1.38718	0.00741204	0.00448573	0.00450962	0.000286621	0.00482175	0.00372051	0.00362105	-0.001	0.00039315	0.00191187	3.11499	1.14489	3.01575	2.56118	5.0803	4.50093	5.04308	4.57754	5.45184	5.51782	1.20754	1.1843	1.18007	1.20844	1.22551	1.22392	1.23869	1.21979
		0.00185	3.5382	3.76533	2.58453	5.0284	1.64199	5.52675	6.1673	6.21341	6.11974	13.8976	6.8094	7.09516	6.74433	7.31084	7.4797	1.36102	1.33452	1.34989	1.34456	0.00318382	0.00173664	0.00167013	0.00213608	0.00364016	0.00534535	0.00293115	0.00620087	0.00268393	0.00398501	4.67773	2.18476	2.91369	3.551	3.64002	4.89182	5.00372	4.55146	5.04641	5.50052	1.22409	1.1649	1.19362	1.24267	1.19911	1.21348	1.23411	1.19445
		0.00205	2.174	1.8981	1.28435	2.02502	2.385	5.91238	6.13443	6.06164	5.80988	14.0849	6.17205	6.65779	6.57547	6.41808	7.18528	1.36654	1.35036	1.33095	1.34896	0.00249118	0.00566479	0.00439952	0.00271104	0.00131397	0.00377407	0.00210348	0.00212145	0.0017863	0.00324543	2.60633	1.65315	3.50464	1.71089	6.26913	4.46223	4.87307	4.97202	5.30077	5.42076	1.16397	1.15915	1.15959	1.23416	1.19529	1.174	1.17907	1.15048
		0.00225	3.98221	3.62539	3.55874	1.67708	1.64438	5.76248	5.84361	6.21045	6.06081	14.1369	6.20887	6.89794	6.9424	6.49	6.91459	1.36858	1.28334	1.30728	1.32001	0.00108081	0.00244377	0.000335906	0.00273721	0.00246933	0.00370713	0.00362214	0.00140331	0.00272342	0.00185068	1.60665	5.38581	2.5007	1.74991	3.64002	4.63564	4.60706	4.85298	5.09778	5.58194	1.1936	1.14283	1.14463	1.20072	1.17164	1.15643	1.18814	1.16253
		0.00245	3.30083	1.45386	2.26737	2.7815	1.64677	5.72861	5.65184	5.76551	5.85431	13.6405	6.05387	6.52039	6.1118	7.08254	6.83475	1.34224	1.35171	1.28839	1.33823	0.00535343	0.00292815	0.0017277	0.00465308	0.00248627	0.00294491	0.00282864	0.00135353	0.00121	0.00188864	2.11659	3.27565	3.47419	1.7099	4.04218	4.56772	4.47305	4.84487	5.32158	5.34245	1.17674	1.10109	1.14038	1.17041	1.17135	1.14958	1.17251	1.17142
		0.00265	1.70887	2.86331	3.89561	3.57517	3.91227	5.4794	5.50434	5.9884	5.66973	14.2721	6.07319	6.25691	6.16222	6.62822	7.12131	1.33236	1.2845	1.30193	1.29573	0.00463995	0.00433308	0.00303483	0.00332818	0.000150796	0.00444925	0.00741716	0.00226716	0.00407529	0.00539449	4.12478	2.69302	1.07734	0.394464	3.22898	4.404	4.66074	4.87428	5.23915	5.22482	1.14571	1.10638	1.15448	1.19372	1.16057	1.15135	1.16716	1.15318
		0.00285	4.30969	1.9926	0.629397	2.08387	2.0135	5.51474	5.51547	5.78409	5.49997	13.6812	6.1384	5.69207	6.28295	6.81625	7.08878	1.32465	1.29928	1.28818	1.27941	0.00388206	0.00587509	0.00100302	0.000232326	0.000150796	0.00223626	0.00282919	0.00365729	0.00198735	0.00337205	3.64393	2.16141	2.56803	1.74991	4.15747	4.76699	4.58291	5.20141	4.93843	5.31612	1.20018	1.08741	1.1185	1.18152	1.13164	1.15755	1.12481	1.14824
		0.00305	1.99553	1.45416	3.24923	3.18828	3.52556	5.33778	5.42822	5.94188	5.44734	13.9314	6.23849	6.28467	6.44224	6.95132	7.10425	1.30888	1.28854	1.24565	1.26029	0.00322127	0.005738	0.00166846	0.00398555	0.00306476	0.00134687	0.0043484	0.002221	0.00121	0.00461695	4.71693	2.70931	4.99746	1.28476	3.56918	4.19063	4.46299	5.01549	4.87166	5.27964	1.13312	1.13182	1.13571	1.18853	1.16434	1.14709	1.15799	1.14927
		0.00325	2.5588	2.62525	3.89677	2.78062	2.0135	5.34949	5.65313	6.00829	5.77358	13.7679	5.92301	6.30693	6.38514	6.64203	6.84802	1.26528	1.2594	1.25753	1.29626	0.00182345	0.00159644	0.00306025	0.00208179	0.00310012	0.00059137	0.000552287	0.00211964	0.00190657	0.00328764	5.23319	1.65315	3.01789	0.820599	2.00473	4.46129	4.89469	4.94957	5.03224	5.33051	1.1189	1.10584	1.11561	1.15126	1.14345	1.13461	1.1562	1.12451
		0.00345	3.16158	1.96129	2.90517	4.00796	0.138828	5.56114	5.83005	5.82416	5.61633	14.1688	6.19126	6.54996	6.2503	6.81444	6.4659	1.26996	1.25996	1.26899	1.28422	0.00458029	0.00110272	0.00303315	0.00280557	0.00191087	0.00140043	0.00358797	0.00221738	0.00268393	0.00185068	2.07739	2.1777	1.46203	4.49982	1.72661	4.61699	4.5406	4.50683	5.03576	5.33773	1.11728	1.0748	1.11293	1.15616	1.1198	1.13712	1.13899	1.14069
		0.00365	2.30174	2.23037	2.24906	0.49217	3.91466	5.71561	5.4377	5.91887	5.99532	13.8171	6.11727	5.84188	6.5799	7.19558	6.87202	1.28584	1.25667	1.2461	1.29137	0.00394171	0.00355896	0.00236771	0.00273916	0.00131853	0.00455637	0.00358742	0.0014015	0.00268214	0.00550213	1.079	3.79097	3.47419	0.394464	2.10224	4.66676	4.66246	4.76949	4.86298	5.53391	1.08813	1.09184	1.11167	1.09947	1.1137	1.11805	1.11127	1.12236
		0.00395	3.48259	3.19456	2.09419	2.24876	2.02272	5.37462	5.68683	5.62861	5.65149	13.9822	6.08777	5.62854	6.08786	6.91124	6.65587	1.25196	1.23546	1.23416	1.24765	0.00146323	0.00416099	0.00374512	0.00183357	0.00247707	0.000180127	0.00208694	0.000968667	0.002622	0.00224158	1.83381	2.45979	2.7267	1.97224	4.25659	4.46595	4.80955	4.60366	4.97447	5.01303	1.12561	1.07696	1.09261	1.12706	1.08739	1.11683	1.12031	1.11742
		0.00435	1.47638	1.72323	1.28378	1.11579	1.82123	5.32507	5.44052	5.52773	5.82881	13.9357	5.61889	5.88765	6.37396	6.53395	6.38321	1.26295	1.23821	1.225	1.23871	0.0014556	0.00201544	0.000335067	0.00208179	0.00307169	0.00218272	0.00517361	0.000992649	0.00219383	0.00154208	1.85277	4.60115	2.93534	1.51734	2.49551	4.36621	4.27741	4.56954	4.89374	5.30824	1.0812	1.07568	1.06737	1.10814	1.07308	1.10204	1.10816	1.1228
		0.00475	2.74639	1.51706	1.60581	2.05532	2.38902	5.31003	5.50452	5.48907	5.44014	13.6116	6.12857	6.1212	6.10006	6.54736	6.77544	1.22664	1.2472	1.20496	1.2227	0.000735166	0.000369876	0.00138143	0.00239641	0.00306167	0.00296836	0.00400154	0.00176238	0.000534066	0.00405569	2.36146	3.51702	1.23709	1.52709	4.76677	4.44046	4.57064	4.67109	4.51936	5.20561	1.06461	1.06166	1.05234	1.1096	1.08083	1.08016	1.08362	1.07779
		0.00515	1.69414	2.00825	2.25764	1.47281	3.15439	5.12375	5.59861	5.54488	5.38899	13.6443	6.17258	5.97029	6.01573	6.47374	6.34363	1.2245	1.20042	1.20301	1.22788	0.00321017	0.00110428	0.000350299	0.00213511	0.00160623	0.00255712	0.00213792	0.000994461	0.00415696	0.00149987	1.58769	2.72667	1.20343	3.29792	3.06777	4.29066	4.33901	4.52178	4.8463	5.15029	1.06294	1.04262	1.06676	1.07081	1.07914	1.08631	1.08775	1.10497
		0.00555	2.49012	2.88726	1.76798	2.24832	3.15916	5.02757	5.31799	5.16055	5.45165	13.6096	5.85988	5.68224	5.67953	6.40199	6.47078	1.21063	1.20002	1.16481	1.20422	0.0017943	0.00202011	0.00305174	0.00119026	0.00162008	0.00259394	0.00205277	0.0014015	0.00118936	0.00371125	2.84991	1.91081	1.99873	1.77967	3.43895	4.15686	4.28117	4.6043	4.60703	4.66145	1.07162	1.02503	1.03066	1.081	1.05603	1.06649	1.08084	1.06837
		0.00595	2.67268	1.84919	3.4041	3.75175	4.28952	5.27744	5.45079	5.17339	5.48817	13.5415	6.17598	5.75245	5.77487	6.58954	6.17359	1.18889	1.18915	1.17735	1.20483	0.00180125	0.00163149	0.00302211	0.000842433	0.00132546	0.00256049	0.000569099	0.000559819	0.00192722	0.00291572	3.66099	1.90836	-0.0134296	3.14487	2.92433	3.94893	4.16824	4.28951	4.6413	5.23214	1.04342	1.01241	1.03903	1.06443	1.05538	1.05045	1.08237	1.05766
		0.00635	3.53173	2.00825	3.24865	2.61617	2.39835	4.94754	5.14126	5.61828	5.31845	13.627	5.64384	5.63165	5.84313	6.08358	6.59137	1.19071	1.17589	1.16703	1.19111	0.00249321	0.00198194	0.00272838	0.000574099	0.00218163	0.00298174	0.00167365	0.00260043	0.00411657	0.000415853	3.12323	4.02774	2.46382	3.06485	2.4246	4.23614	4.3471	4.46473	4.52959	5.0116	1.05857	1.01943	1.02117	1.06095	1.06042	1.03092	1.06023	1.05772
		0.00675	2.47948	2.11149	1.771	2.25871	3.71815	5.2154	5.24447	5.47993	5.1998	13.7561	5.68121	5.78573	5.79852	6.38986	6.1289	1.18333	1.14186	1.17334	1.18601	4.80303e-05	0.0020536	0.0013662	0.00211499	0.00105006	0.000581325	0.00286226	0.00216942	0.00016603	0.00219937	2.58988	1.12615	2.45395	0.800098	2.11106	4.08092	4.11034	4.3143	4.58453	5.17469	1.04255	1.01931	1.02237	1.06272	1.02152	1.04249	1.04963	1.04782
		0.00715	1.74408	1.1449	2.58268	2.58631	2.01795	5.13764	5.15895	5.55686	5.29583	13.5706	5.5381	5.43268	5.99151	6.25944	5.92394	1.15471	1.17032	1.14169	1.15108	0.00144518	0.00068528	0.00268772	0.00149883	0.00102774	0.00258056	0.00438202	0.00101844	0.00256187	0.00326441	1.57819	4.30953	1.68696	2.43739	2.87113	4.06906	4.14188	4.37135	4.68213	4.83237	1.02563	0.989685	1.03479	1.03898	1.01382	1.03948	1.05329	1.03485
		0.00755	2.56872	1.81081	2.25706	1.29797	1.63667	5.05439	4.85311	5.28915	5.293	13.5964	5.64206	5.72804	5.82465	6.00499	6.129	1.15381	1.15299	1.13529	1.15395	0.00216214	0.00191029	0.00203332	0.00115706	0.00103084	0.002965	0.00208667	0.00262532	0.00194518	0.00189289	1.86352	1.12968	4.77146	2.4769	2.98635	4.08631	4.28841	4.33816	4.54533	4.72989	1.03422	1.00408	1.00181	1.0467	1.02288	1.03699	1.06065	1.0135
		0.00815	1.7482	1.46628	1.52524	1.8504	1.35946	4.95483	5.07147	5.41039	5.16513	13.4821	5.76439	5.4765	5.67543	6.22036	6.00592	1.15041	1.11938	1.1135	1.11602	0.00144624	0.00186163	0.000872643	0.00257082	0.00147318	0.00236155	0.00169887	-0.000387182	0.00209015	0.00134769	1.19606	2.44581	2.47679	1.52271	3.00574	4.18083	4.20196	4.43754	4.53891	4.95049	1.00666	0.987487	0.99695	1.03445	1.00325	1.01445	1.03191	0.987917
		0.00895	2.17569	1.24874	1.36214	2.14165	1.73367	5.06458	5.04154	5.20448	5.09126	13.4719	5.58117	5.40454	5.609	5.83265	6.15488	1.13433	1.10424	1.11923	1.11672	0.00146738	0.00154467	0.0018606	0.00240296	0.00162277	0.001596	0.00225156	0.00162945	0.0015888	0.00173384	3.26683	3.38996	2.9511	1.60386	2.70992	4.06092	3.99398	4.18424	4.53948	4.85791	0.983283	0.973938	0.984059	1.01378	1.0027	0.995681	0.985584	0.983841
		0.00975	1.91363	1.23641	0.874572	1.35056	2.02055	4.83792	4.94517	5.17319	4.89709	13.289	5.44335	5.64676	5.61863	5.98883	6.10283	1.11761	1.09431	1.10152	1.10564	0.00216214	0.0031439	0.00136536	0.00194411	0.00249588	0.000405829	0.00168233	0.00179835	0.00213098	0.00135456	2.22638	3.39511	1.86729	1.39617	3.34504	4.11314	4.05369	4.10815	4.29784	4.60679	0.982974	0.970521	0.95273	1.01327	0.991495	0.983802	1.01254	0.971323
		0.01055	1.55045	2.25392	2.43511	3.23892	1.73601	4.8381	5.00037	5.06994	5.0469	13.3572	5.45132	5.3699	5.62745	5.92918	5.91338	1.10253	1.08678	1.08178	1.08767	0.000930527	0.00201621	0.00208921	0.00178025	0.00220049	0.00139374	0.00170728	0.00141349	0.000821324	0.00223365	3.14282	2.57695	2.6137	1.66314	2.29443	4.10142	4.02318	4.16522	4.28814	4.65677	0.973411	0.954811	0.96689	0.984357	0.978146	0.968656	0.981697	0.971105
		0.01135	1.97297	1.24001	1.44537	2.43334	1.17224	4.66607	4.69789	5.08554	4.88412	13.2572	5.19207	5.21667	5.58406	5.68064	5.86082	1.06665	1.05497	1.0385	1.07584	0.00214723	0.00168484	0.000684276	0.00275782	0.00103544	0.000969112	0.00306973	0.000968667	0.00171179	0.00133714	1.58199	2.43943	0.855204	3.03859	3.10545	3.86567	4.02408	3.95008	4.28595	4.58678	0.969839	0.937368	0.938492	0.978426	0.982599	0.951637	0.972243	0.962749
		0.01215	1.91895	1.70321	1.52368	1.95642	2.11365	4.68859	4.91775	4.95228	4.9984	13.2541	5.1616	5.07406	5.37395	5.71033	5.62112	1.0721	1.07053	1.03652	1.0507	0.000751818	0.00289546	0.0027144	0.000882668	0.00146161	0.000793626	0.00267353	0.00239692	0.00137382	0.00239744	0.167935	1.66183	1.61631	2.30622	2.99383	3.79405	3.88386	4.23222	4.29037	4.61722	0.955209	0.932507	0.925148	0.961553	0.948424	0.955397	0.986033	0.934765
		0.01295	1.98285	1.61239	1.52588	0.916067	0.981061	4.81165	4.77919	5.03573	4.66731	13.1933	5.21137	5.10967	5.31289	5.62202	5.55537	1.06312	1.05486	1.02104	1.04369	0.00214863	0.00196364	0.00137976	0.00120384	0.00161393	0.00139039	0.000552151	0.0035497	0.0032463	0.00130549	1.31817	1.66537	1.84392	1.42105	2.28338	3.83097	3.88555	4.09318	4.24454	4.72604	0.942305	0.926089	0.927602	0.956269	0.956467	0.939877	0.959359	0.944184
		0.01375	1.2094	1.42271	1.52716	1.65565	1.07676	4.60552	4.84237	4.73093	4.66193	13.1239	5.14682	5.34548	5.46343	5.43368	5.49438	1.03866	1.03893	1.02246	1.03386	0.00214134	0.00117435	0.00153382	0.00366946	0.000309267	0.00177149	0.00225156	0.00118599	0.00170192	0.00187547	1.31912	1.93279	1.73799	1.05756	3.52841	3.86833	3.85844	4.11854	4.22412	4.60202	0.92424	0.898405	0.914217	0.954207	0.929043	0.921032	0.945407	0.92809
		0.01455	2.01518	2.11487	1.52588	1.76363	1.16822	4.6723	4.80131	4.91102	4.69181	13.1526	5.25558	5.30003	5.51597	5.59252	5.65741	1.02499	1.02086	1.00199	1.04303	0.00163258	0.000858172	0.00187415	0.00291865	0.00205008	0.00214589	0.00113006	0.000571811	0.00104573	0.00205668	2.24503	2.18761	0.611297	1.61874	2.43265	3.80463	3.82642	4.02598	4.08053	4.45625	0.917544	0.900658	0.911724	0.92106	0.92817	0.914271	0.942919	0.922252
		0.01535	1.26626	1.94091	1.27984	1.48255	1.17365	4.56885	4.65937	4.81192	4.76746	13.1306	5.27337	4.93596	4.77811	5.54743	5.73412	1.02364	1.01368	1.01228	1.03093	0.00146497	0.00238653	0.00137934	0.000842434	0.00118507	0.000389094	0.00168233	0.00219521	0.0017827	0.00223684	1.31817	1.79243	2.9451	1.25012	3.63258	3.74745	3.81579	4.05824	4.09957	4.67494	0.916481	0.888142	0.90154	0.933557	0.927645	0.928663	0.935518	0.895833
		0.01655	1.94206	1.52139	1.8515	1.66388	1.97249	4.55589	4.60002	4.78815	4.58492	13.08	5.11265	5.09361	5.31607	5.42872	5.43074	1.01097	0.996426	0.989483	0.994804	0.00181303	0.00218502	0.00145553	0.00102138	0.00139201	0.00148148	0.00216925	0.0013955	0.00203404	0.00267875	1.91651	1.85278	2.37741	1.41618	2.5458	3.73414	3.86825	4.03816	4.12619	4.36409	0.900326	0.873624	0.870901	0.910202	0.900977	0.904866	0.915548	0.906119
		0.01815	1.78894	1.39077	2.18006	1.61292	1.92573	4.42018	4.48185	4.63362	4.55237	12.9839	4.90285	4.93389	5.00773	5.41808	5.41672	0.993751	0.974125	0.96116	0.979455	0.00137335	0.00121135	0.00119499	0.00228539	0.00211684	0.00107109	0.00227678	0.00138329	0.00133882	0.00176695	1.83871	1.52839	2.08134	0.789281	2.09958	3.72193	3.79158	3.88457	4.02432	4.33988	0.896837	0.86259	0.864666	0.91427	0.886613	0.899014	0.897236	0.879128
		0.01975	1.76313	0.981289	1.60743	1.33173	1.31574	4.36391	4.41348	4.43563	4.47354	12.9976	4.98058	4.89284	4.97006	5.24483	5.50234	0.957192	0.953378	0.950211	0.968335	0.00189545	0.00168329	0.0012826	0.000839162	0.00175933	0.00107862	0.00178979	0.00221784	0.00184464	0.0025681	2.035	1.85589	1.40933	2.25308	2.45967	3.66915	3.7966	3.92645	3.93833	4.29536	0.87178	0.838828	0.84653	0.886435	0.865108	0.865975	0.890837	0.862866
		0.02135	1.53466	1.72094	1.3205	1.27104	1.22183	4.20509	4.43616	4.52213	4.41686	12.8831	4.90798	4.75089	4.9179	5.09028	5.05264	0.949313	0.939161	0.925996	0.94385	0.00136311	0.00109667	0.00188072	0.00178177	0.000884299	0.00186844	0.00169474	0.00120929	0.000975497	0.00105031	1.57931	2.05321	1.48347	1.52234	2.10775	3.67952	3.70559	3.8529	3.97507	4.27532	0.85417	0.840601	0.832919	0.864647	0.857315	0.849449	0.880161	0.845271
		0.02295	1.85957	1.80046	1.48658	1.2784	1.45516	4.24108	4.288	4.4039	4.54026	12.7918	4.70499	4.7829	4.85845	4.95614	5.1616	0.951305	0.908149	0.919244	0.934961	0.00128242	0.0024387	0.00212115	0.00147393	0.00146855	0.00128507	0.00207447	0.00191211	0.00165052	0.000714548	1.64274	2.79224	1.23549	1.69189	2.28738	3.63586	3.63431	3.74042	4.00162	4.2495	0.861705	0.825665	0.819485	0.856467	0.840683	0.831272	0.862992	0.835835
		0.02455	1.21428	1.37324	1.61045	1.53427	2.02408	4.21566	4.41245	4.28738	4.38613	12.8363	4.6164	4.57165	4.81276	5.05834	4.97673	0.929787	0.91516	0.899989	0.933656	0.00145421	0.00124561	0.00137319	0.00165263	0.00125142	0.0015801	0.00159148	0.00129951	0.000826262	0.00141826	1.59385	1.52255	1.23195	2.00575	1.96359	3.58338	3.62447	3.79678	3.87917	4.16052	0.840093	0.810693	0.81705	0.84105	0.815328	0.829375	0.849342	0.821373
		0.02615	1.39259	1.27801	1.44598	1.40596	1.4059	4.14497	4.16329	4.34214	4.26286	12.7916	4.63361	4.41807	4.78697	4.78353	4.94959	0.912137	0.904545	0.903913	0.909583	0.00171033	0.00152637	0.00186993	0.00179031	0.00212453	0.00177735	0.00216085	0.000290518	0.00130179	0.00104266	1.45498	1.19206	1.16323	2.15924	2.42975	3.53752	3.55211	3.67083	3.76945	4.14302	0.820957	0.7979	0.806603	0.826082	0.819782	0.810137	0.846836	0.818767
		0.02775	1.38605	1.15729	1.24321	1.61768	1.68868	4.19229	4.08023	4.25876	4.12902	12.7177	4.59488	4.53797	4.87031	4.67445	4.97701	0.897137	0.885417	0.872281	0.898605	0.00170946	0.00145783	0.00178717	0.00172196	0.00154759	0.00197208	0.00110863	0.00161192	0.00212044	0.00112984	1.97378	1.59139	1.78769	1.93203	2.76433	3.5504	3.49306	3.74963	3.69341	4.07419	0.80871	0.782668	0.794155	0.825564	0.80048	0.801837	0.828459	0.802475
		0.02935	0.893062	1.54092	0.712515	0.764595	1.35984	4.13607	4.16474	4.33395	4.2029	12.7321	4.60815	4.43333	4.70678	4.88242	4.94737	0.884837	0.883218	0.876296	0.875512	0.00214499	0.00205282	0.00145235	0.000333102	0.00154508	0.00238917	0.0016824	0.000999327	0.00094901	0.0015897	1.97489	0.798653	0.873377	1.1107	2.09667	3.45127	3.40786	3.63564	3.70285	4.04597	0.806399	0.771191	0.780605	0.802752	0.79793	0.77924	0.822702	0.799686
		0.03095	1.3156	1.05255	2.34333	1.46686	1.45375	3.95505	4.05282	4.1913	4.08936	12.6292	4.33722	4.41687	4.52201	4.6397	4.69273	0.857651	0.857979	0.854268	0.881681	0.000935742	0.00164143	0.000777622	0.00149029	0.00118045	0.00128591	0.00129826	0.00159393	0.00147616	0.0013295	2.28286	1.86207	1.11734	1.83038	1.55807	3.41603	3.37191	3.59085	3.71553	3.93624	0.799227	0.763589	0.767709	0.815435	0.782443	0.774838	0.807148	0.778694
		0.03335	1.05183	1.10667	1.03917	1.2593	1.43042	3.90369	4.05103	4.09702	4.03937	12.5742	4.50835	4.32944	4.41971	4.59605	4.72302	0.848247	0.84078	0.829624	0.859228	0.00154166	0.00175134	0.00158008	0.00151529	0.00114228	0.00152786	0.00101802	0.00153926	0.00174006	0.00138153	1.6096	1.39505	1.15114	1.05134	2.90214	3.39932	3.40944	3.51265	3.61398	4.07746	0.777369	0.747723	0.745301	0.781024	0.771183	0.767892	0.790847	0.773224
		0.03655	1.31081	1.06739	1.32351	1.40092	1.47984	3.83112	4.01925	4.02488	3.98845	12.4153	4.23424	4.23538	4.384	4.48578	4.52173	0.834684	0.826552	0.811752	0.825422	0.00140719	0.00107993	0.00137775	0.00179737	0.00146614	0.00138076	0.00139962	0.000501051	0.00191824	0.00088969	1.8081	1.13043	1.72971	1.18366	1.88098	3.32734	3.37225	3.44343	3.5877	4.03582	0.752581	0.725024	0.734686	0.75846	0.742812	0.746367	0.76911	0.740437
		0.03975	1.57961	1.42549	1.54785	1.52085	1.05369	3.87944	3.91821	3.93467	3.86502	12.3289	4.15029	4.11354	4.23359	4.43528	4.43734	0.8107	0.800117	0.792714	0.800797	0.00197797	0.00135669	0.000732435	0.00143651	0.00106959	0.00114006	0.00116226	0.000983886	0.00110521	0.00120416	1.0348	1.33267	1.55246	1.57067	2.02031	3.26303	3.28619	3.41794	3.52993	3.84458	0.742021	0.70635	0.722526	0.747618	0.724342	0.726796	0.758133	0.727776
		0.04295	1.17539	1.37672	1.24438	0.706337	1.28964	3.71567	3.75969	3.92383	3.75039	12.4224	4.10165	4.06429	4.3248	4.32279	4.36614	0.785244	0.779748	0.781168	0.784181	0.000840922	0.00139913	0.00103223	0.00125244	0.00183327	3.72187e-05	0.0013586	0.000839788	0.00129416	0.0017475	1.97189	1.42699	1.25329	1.4239	1.63569	3.21763	3.22696	3.32552	3.48465	3.7611	0.71542	0.689935	0.69332	0.723907	0.702728	0.709004	0.735292	0.705435
		0.04615	1.44859	1.50488	1.20175	1.40947	1.2178	3.72209	3.67924	3.86835	3.72849	12.3348	4.02679	3.948	4.08595	4.22925	4.35418	0.77853	0.764397	0.760524	0.760116	0.00149404	0.00108372	0.00128759	0.000818832	0.00136172	0.00148483	0.00141237	0.000923787	0.00111284	0.00102268	1.03275	1.46429	1.31971	1.1847	2.28094	3.10154	3.17047	3.28963	3.44844	3.69326	0.70248	0.673887	0.681979	0.712749	0.681445	0.703803	0.730873	0.683649
		0.04935	1.52086	1.12153	1.36342	0.634823	1.31396	3.56056	3.61984	3.80293	3.62335	12.1965	3.82847	3.89128	4.04735	4.10941	4.31206	0.747675	0.747141	0.740438	0.756636	0.000571711	0.00152179	0.00140441	0.00132053	0.00103517	0.000695425	0.000735341	0.000734918	0.00104933	0.00178937	1.13026	1.093	1.36316	1.49258	1.9305	3.07193	3.07539	3.24622	3.27922	3.72749	0.687795	0.663081	0.671714	0.695024	0.668702	0.668231	0.708385	0.674296
		0.05255	0.866043	1.21769	1.1394	1.005	0.980496	3.4735	3.54057	3.7781	3.63746	12.2031	3.79676	3.76321	4.02743	4.10915	4.09576	0.728339	0.731779	0.720985	0.723451	0.000530328	0.000859538	0.00144981	0.00135973	0.00124864	0.00113044	0.00112131	0.000804238	0.00138123	0.00120072	1.42264	1.12969	1.25449	1.50949	2.02439	3.06712	2.98449	3.24515	3.29225	3.57462	0.668834	0.653641	0.654372	0.676639	0.662599	0.664799	0.694924	0.664168
		0.05575	1.42145	1.28107	1.38604	1.87837	0.912793	3.43114	3.51288	3.62274	3.42749	12.0814	3.74133	3.69371	3.95713	3.99486	4.07393	0.707893	0.709455	0.701468	0.714132	0.00084213	0.00143798	0.00115171	0.000854132	0.00131864	0.00102764	0.000834529	0.00129018	0.00154225	0.00116241	1.12836	1.19804	1.16487	0.777313	2.25505	3.02842	2.96795	3.19674	3.25865	3.62923	0.658395	0.63861	0.638011	0.671188	0.642766	0.644041	0.684317	0.642264
		0.05895	1.35461	1.31557	1.24272	1.02637	1.24002	3.47296	3.45107	3.51511	3.46479	12.0988	3.68457	3.6716	3.76562	3.77681	3.98114	0.698043	0.695445	0.681909	0.698358	0.000973484	0.00182844	0.00132188	0.000697455	0.00157577	0.00132351	0.00106531	0.0010501	0.000931175	0.000788144	1.29231	1.4239	1.28982	1.01349	2.20423	2.98224	3.04284	3.06538	3.1262	3.57744	0.647869	0.623181	0.627426	0.656985	0.62529	0.637319	0.669812	0.640949
		0.06215	1.41828	0.962202	1.28355	0.976653	1.07928	3.37159	3.41781	3.46798	3.37632	12.0184	3.65166	3.54774	3.88874	3.77905	3.92611	0.684537	0.676885	0.671519	0.682876	0.000575875	0.000890202	0.00187332	0.000982054	0.00168779	0.00123618	0.0009726	0.000806897	0.00124356	0.000882965	0.93555	1.12229	0.956659	1.29914	2.51403	2.94618	2.90266	3.0575	3.17467	3.55146	0.623648	0.612777	0.616645	0.636465	0.616517	0.621289	0.657855	0.622194
		0.06695	0.859447	0.903866	1.22274	0.979196	1.2543	3.2328	3.33521	3.37392	3.30635	11.9212	3.47123	3.44027	3.6863	3.72093	3.88385	0.663962	0.655603	0.654015	0.666924	0.000988934	0.00120478	0.00066635	0.0012324	0.00133903	0.00105481	0.000683715	0.000701801	0.00101197	0.00124676	1.23873	1.15046	1.07945	0.924612	2.09253	2.88222	2.82099	2.97883	3.11302	3.44135	0.615387	0.591296	0.595301	0.621739	0.596473	0.598441	0.639327	0.600136
		0.07335	1.01723	1.1098	1.25216	1.10735	1.16067	3.14089	3.17708	3.27322	3.17686	11.8779	3.43179	3.37512	3.53637	3.63687	3.69873	0.636458	0.63319	0.622843	0.63834	0.000773034	0.00111191	0.000943393	0.00133424	0.00098007	0.000955136	0.0010027	0.00099294	0.000986551	0.000856225	1.52256	1.08053	1.12378	0.803416	1.54642	2.78214	2.76603	2.96157	2.97996	3.35355	0.594461	0.574253	0.568322	0.597219	0.577361	0.577117	0.620495	0.583135
		0.07975	0.995946	1.02921	0.93722	0.992748	0.889183	3.05653	3.12998	3.19498	3.04052	11.8215	3.29202	3.2173	3.47948	3.52879	3.63512	0.612666	0.607099	0.595187	0.612921	0.000617779	0.00114048	0.000810326	0.000884175	0.00103411	0.000682666	0.000717987	0.000974119	0.000914625	0.00119347	1.16537	1.22859	1.20249	0.801495	2.01563	2.68731	2.72148	2.88123	2.98579	3.25899	0.571482	0.546431	0.549536	0.577323	0.560283	0.555308	0.596146	0.558173
		0.08615	1.00347	0.944068	0.723286	1.13643	0.935676	3.05833	3.04314	3.12295	2.96574	11.7116	3.26199	3.16914	3.34726	3.39713	3.48978	0.593826	0.582626	0.582652	0.592388	0.000637476	0.000840412	0.000986626	0.000969436	0.00119465	0.000655708	0.000686852	0.000591106	0.000973424	0.00104481	0.888853	1.06275	0.88483	1.38668	1.85297	2.63214	2.59206	2.7708	2.83744	3.19984	0.552451	0.530351	0.532018	0.558191	0.542646	0.535192	0.577946	0.5453
		0.09255	0.940721	0.728982	1.28305	0.994833	0.805515	2.91588	2.94719	3.03228	2.92643	11.7452	3.13859	3.09027	3.21283	3.23264	3.40981	0.577394	0.570503	0.555686	0.570929	0.000594361	0.000952215	0.00155929	0.00149086	0.000888389	0.000917542	0.000824871	0.000889343	0.000587266	0.000831601	0.759707	0.627036	1.08257	0.765594	2.02533	2.6087	2.59537	2.72449	2.80179	3.15312	0.53575	0.516867	0.512351	0.545233	0.51755	0.516203	0.565745	0.521389
		0.09895	1.08	0.835153	1.15063	0.903898	0.771637	2.77885	2.87794	2.93188	2.79255	11.5752	3.10642	2.92358	3.21079	3.17701	3.35135	0.553665	0.541938	0.542768	0.553459	0.000620815	0.000855647	0.00062492	0.00102822	0.00109142	0.000911266	0.000808669	0.000873181	0.000737007	0.000847429	0.956195	1.02527	0.894868	0.969833	1.61715	2.5328	2.50421	2.63873	2.68593	3.05477	0.522995	0.498312	0.499463	0.525718	0.506064	0.497324	0.547212	0.507729
		0.10535	1.24418	0.832737	0.905547	0.785862	0.783051	2.78336	2.69871	2.87025	2.78625	11.5189	3.0085	2.89387	3.08472	3.09244	3.24249	0.535137	0.533736	0.522079	0.530996	0.000511806	0.00110812	0.000944199	0.000745906	0.000890217	0.00103936	0.00099747	0.000338688	0.000871319	0.000572263	0.875251	1.07544	0.915119	1.1048	1.97911	2.49843	2.50436	2.62984	2.62219	3.00055	0.504849	0.483222	0.488764	0.519615	0.485419	0.486036	0.536745	0.495049
		0.11175	0.768297	0.844513	1.08997	0.985883	1.05353	2.74355	2.69243	2.74925	2.67919	11.4872	2.92744	2.82984	3.02968	2.95277	3.09789	0.516799	0.511031	0.50186	0.517526	0.000666278	0.000623084	0.001265	0.00128217	0.000598669	0.00065655	0.000567208	0.000796579	0.000930002	0.000884749	0.695371	0.996519	1.35011	0.920866	1.49625	2.4685	2.42875	2.54069	2.61756	2.94112	0.490646	0.472243	0.469018	0.495154	0.470231	0.470623	0.524635	0.481793
		0.11815	0.75075	0.786622	0.946918	0.853214	1.04108	2.63295	2.70713	2.69785	2.59722	11.3801	2.83792	2.8218	3.03843	2.93566	2.98067	0.500765	0.500138	0.488221	0.504367	0.00120575	0.000567838	0.000546405	0.00126481	0.000887383	0.000340204	0.000807551	0.00114454	0.00104788	0.00073365	0.901869	0.806872	1.18932	0.769895	1.57897	2.42092	2.35671	2.52438	2.55674	2.85485	0.479166	0.45726	0.454251	0.486766	0.461432	0.45349	0.510348	0.46355
		0.12455	0.643119	0.753854	0.845631	0.928189	0.828303	2.55401	2.61696	2.67217	2.50279	11.3311	2.7431	2.69285	2.92541	2.83978	2.97714	0.483225	0.476473	0.477362	0.487348	0.00024429	0.00137315	0.00122066	0.000674734	0.00103609	0.00134838	0.000810892	0.000628427	0.000959572	0.000257601	0.871971	1.02835	0.889309	0.591195	1.59615	2.3538	2.28223	2.44951	2.5213	2.87239	0.470676	0.444376	0.446861	0.469319	0.445569	0.44329	0.497147	0.448428
		0.13415	0.87491	0.722253	0.71815	0.980069	0.928756	2.47166	2.51423	2.57028	2.45043	11.3229	2.65762	2.59233	2.81695	2.74115	2.87672	0.46878	0.458893	0.454444	0.468946	0.000622728	0.00101579	0.0010478	0.000967116	0.000953825	0.000432556	0.00100934	0.00081213	0.000946584	0.000796689	0.761014	1.00021	0.777359	0.675949	1.66269	2.26982	2.24264	2.39891	2.41922	2.79527	0.445373	0.427059	0.427948	0.456153	0.43308	0.426926	0.479366	0.433162
		0.14695	0.854419	0.648546	0.702444	0.596828	0.893875	2.35025	2.41158	2.45076	2.31787	11.1337	2.55761	2.46713	2.72388	2.6258	2.71403	0.445084	0.431225	0.430546	0.439254	0.000940332	0.000601742	0.000763131	0.000667125	0.000617084	0.000802292	0.000614687	0.000612712	0.000659477	0.000872603	0.789251	0.695313	0.783063	0.69262	1.40891	2.19138	2.17843	2.28372	2.34574	2.73755	0.419504	0.406272	0.406753	0.433233	0.40532	0.406502	0.460005	0.412635
		0.15975	0.773937	0.660141	0.772705	0.867309	0.829277	2.2791	2.27627	2.34533	2.22875	11.046	2.39746	2.37713	2.54756	2.53266	2.63221	0.417576	0.416888	0.411357	0.418854	0.000773585	0.000839077	0.000874064	0.000725808	0.00101631	0.000734498	0.000804894	0.000605967	0.001026	0.000948779	0.936491	0.611106	0.736795	0.84436	1.52265	2.11722	2.07876	2.215	2.26988	2.64387	0.406265	0.384999	0.383517	0.409593	0.387081	0.386167	0.438096	0.393734
		0.17255	0.67943	0.651597	0.671205	0.639486	0.776835	2.21336	2.20733	2.26594	2.12082	11.0481	2.35773	2.30637	2.4836	2.47158	2.52493	0.401684	0.397478	0.391834	0.398123	0.000663164	0.00048724	0.000756229	0.000862853	0.000845818	0.000462759	0.000567816	0.000560886	0.000788039	0.000570157	0.623979	0.787518	0.818453	0.758841	1.53714	2.06987	2.03929	2.12804	2.20502	2.54866	0.388298	0.366209	0.367005	0.395247	0.37178	0.370322	0.428016	0.378478
		0.18535	0.734316	0.590696	0.726813	0.676123	0.551894	2.07978	2.15003	2.17904	2.03241	10.9261	2.24968	2.19166	2.44671	2.4006	2.41108	0.381889	0.377751	0.375465	0.382006	0.000671907	0.00081304	0.000793162	0.000681019	0.00102585	0.000449072	0.000492951	0.000595526	0.000716929	0.000827901	0.787332	0.769201	0.624578	0.881571	1.54916	1.97513	1.95043	2.03702	2.09071	2.4683	0.374543	0.35166	0.355761	0.381277	0.352214	0.353354	0.407906	0.357058
		0.19815	0.636668	0.648071	0.564678	0.520652	0.593241	2.0086	2.05418	2.12582	1.99476	10.8038	2.17163	2.14036	2.35266	2.23825	2.36665	0.365821	0.360452	0.360293	0.370778	0.000772243	0.000525574	0.000945973	0.000708124	0.000744065	0.000558142	0.000815229	0.000697514	0.000759346	0.000612166	0.564887	0.769779	0.727283	0.715258	1.38309	1.91511	1.87752	1.99277	2.0578	2.43689	0.356801	0.340907	0.337971	0.366615	0.340924	0.340139	0.398712	0.346483
		0.21095	0.706324	0.71609	0.743454	0.660058	0.621978	1.96965	1.99988	2.09251	1.9193	10.8262	2.10134	2.06348	2.2023	2.17041	2.23563	0.350708	0.343582	0.345082	0.353467	0.000720665	0.000919029	0.000575775	0.000728729	0.000697814	0.000596069	0.000450978	0.000439572	0.000421212	0.000778417	0.781012	0.66396	0.640468	0.812925	1.5243	1.86199	1.81443	1.93583	1.9782	2.36958	0.34769	0.326014	0.323983	0.348366	0.32891	0.32676	0.38368	0.334539
		0.22375	0.683191	0.554846	0.625891	0.517678	0.664743	1.88487	1.90473	2.0011	1.87277	10.746	2.06157	1.97057	2.13465	2.098	2.21736	0.339177	0.328963	0.331936	0.342017	0.000544567	0.000543704	0.000498788	0.000936182	0.00104473	0.00053694	0.000277314	0.000556648	0.000220893	0.000502011	0.591401	0.743488	0.765178	0.900645	1.56963	1.82948	1.80464	1.92908	1.89292	2.3476	0.335629	0.312467	0.313333	0.336859	0.318056	0.312911	0.367283	0.324624
		0.23655	0.816674	0.519176	0.544438	0.694641	0.599199	1.80107	1.85543	1.94118	1.80863	10.7153	1.97926	1.92894	2.0934	2.04355	2.14194	0.32608	0.317836	0.319766	0.329325	0.000325437	0.000828039	0.000643901	0.000637294	0.000708273	0.000675373	0.000821191	0.000319281	0.00046503	0.000532033	0.79491	0.89293	0.613721	0.760261	1.3579	1.76457	1.73584	1.88251	1.87613	2.23013	0.320828	0.300377	0.304322	0.323365	0.302514	0.308006	0.358023	0.309582
		0.24935	0.669275	0.524396	0.625606	0.608021	0.546359	1.76808	1.78728	1.86757	1.77055	10.6684	1.88157	1.89447	2.00006	2.01139	2.08258	0.31716	0.309081	0.308901	0.314532	0.00036951	0.000664273	0.000624989	0.00100663	0.00100185	0.000478021	0.00026818	0.000263756	0.000430695	0.000667635	0.548025	0.84314	0.570427	0.744099	1.51913	1.70325	1.68797	1.7759	1.79578	2.20266	0.303672	0.291381	0.29426	0.316797	0.292792	0.290726	0.348032	0.298783
		0.26855	0.460958	0.43891	0.600339	0.49031	0.400876	1.69258	1.72964	1.81116	1.66725	10.5602	1.79557	1.79347	1.92565	1.89907	1.98665	0.297552	0.290661	0.294537	0.298607	0.000636266	0.000580494	0.000379265	0.000667237	0.000613685	0.000467361	0.000475122	0.00054466	0.000581995	0.000543039	0.607341	0.424542	0.585315	0.553119	1.24781	1.66442	1.64513	1.73511	1.73747	2.15118	0.2942	0.276526	0.277051	0.299594	0.281522	0.278631	0.336654	0.284213
		0.29415	0.761962	0.485753	0.472804	0.566026	0.465896	1.57356	1.61822	1.709	1.56946	10.5135	1.71976	1.67395	1.84455	1.83355	1.87658	0.279956	0.272431	0.277445	0.279219	0.000421658	0.000670812	0.000558813	0.000698883	0.000655166	0.000322407	0.000322943	0.000421633	0.000513676	0.000560275	0.590478	0.487347	0.631647	0.545747	1.29662	1.59602	1.55609	1.65195	1.65906	2.06835	0.277888	0.263991	0.260825	0.284146	0.261203	0.264092	0.321828	0.265077
		0.31975	0.513855	0.424055	0.526728	0.428888	0.506873	1.49885	1.56499	1.63496	1.44791	10.3971	1.64078	1.60348	1.72957	1.67082	1.78124	0.261694	0.255062	0.25807	0.263082	0.000454467	0.000633227	0.00054253	0.000593954	0.000652222	0.000306785	0.000446833	0.000393387	0.000682199	0.000479468	0.462536	0.561854	0.451898	0.611537	1.20946	1.50447	1.48621	1.57972	1.58339	1.96033	0.262496	0.244717	0.246619	0.269285	0.246315	0.250275	0.304159	0.25252
		0.34535	0.607605	0.478659	0.434942	0.431541	0.428764	1.42639	1.48603	1.54217	1.37063	10.3917	1.54977	1.51832	1.69895	1.61111	1.71921	0.247706	0.240326	0.243108	0.245965	0.000437704	0.000460226	0.000493322	0.000624393	0.000634303	0.000454411	0.000329095	0.000204535	0.000349632	0.000326892	0.383551	0.440697	0.421169	0.559552	1.24584	1.43731	1.42619	1.52658	1.53638	1.92277	0.248357	0.233019	0.233381	0.257996	0.231636	0.235603	0.295393	0.239583
		0.37095	0.414985	0.413701	0.352803	0.371595	0.309755	1.35417	1.41719	1.44067	1.33978	10.2651	1.48083	1.45172	1.65977	1.54201	1.63685	0.23329	0.228122	0.229068	0.231543	0.000653745	0.000614442	0.000443959	0.000549592	0.000471253	0.00027827	0.000319393	0.000317123	0.000326295	0.000455222	0.58135	0.372945	0.378118	0.443447	1.2343	1.3927	1.37085	1.46728	1.46576	1.85406	0.236624	0.217949	0.218356	0.245063	0.224023	0.226226	0.283275	0.225664
		0.39655	0.50396	0.473145	0.469768	0.460762	0.306735	1.25372	1.33785	1.36388	1.28573	10.2069	1.39511	1.40745	1.61706	1.45727	1.57811	0.219944	0.214971	0.218847	0.220817	0.000499359	0.000478178	0.000454423	0.000359221	0.000787495	0.000315928	0.000383837	0.000345538	0.000495829	0.000237268	0.361932	0.620988	0.403348	0.436877	1.24342	1.34293	1.28784	1.41299	1.41138	1.77512	0.225743	0.208855	0.205513	0.23193	0.209982	0.21631	0.272634	0.216508
		0.42215	0.504348	0.40656	0.484761	0.441188	0.374502	1.22604	1.26246	1.32113	1.21431	10.1087	1.35822	1.32022	1.54288	1.39427	1.51697	0.206762	0.205566	0.206739	0.21337	0.000561112	0.000451129	0.000374103	0.000413928	0.000495994	0.00045024	0.000559277	0.00027256	0.000200794	0.00044723	0.575243	0.428158	0.366917	0.435441	1.11291	1.28424	1.27105	1.35237	1.36567	1.73104	0.219017	0.200322	0.199426	0.222032	0.200783	0.204604	0.26522	0.203674
		0.44775	0.465944	0.353498	0.309385	0.315868	0.229874	1.17729	1.2284	1.25799	1.13951	10.0593	1.28424	1.25948	1.45529	1.34736	1.47514	0.19599	0.19373	0.199597	0.202163	0.000297277	0.00058001	0.00043358	0.000528285	0.000525806	0.000450294	0.000228836	0.000255966	0.000454891	0.000339774	0.359239	0.468522	0.41074	0.36788	1.23415	1.23716	1.19586	1.31083	1.30946	1.65756	0.208044	0.190399	0.189381	0.212558	0.192093	0.195355	0.258451	0.195203
		0.47335	0.458436	0.342921	0.437335	0.291087	0.283762	1.12008	1.21863	1.21926	1.08942	9.98465	1.19824	1.21319	1.37464	1.27493	1.38126	0.190635	0.186906	0.189935	0.195498	0.000317864	0.000436519	0.000393736	0.000362259	0.000493654	0.000359344	0.00030078	0.000307379	0.000365561	0.000209154	0.48853	0.462949	0.473791	0.451	1.09088	1.19263	1.16332	1.27274	1.25616	1.61604	0.202747	0.185196	0.18228	0.202516	0.186791	0.190265	0.250755	0.188135
		0.49895	0.519986	0.400848	0.459967	0.40969	0.357186	1.09538	1.1803	1.17465	1.04036	9.93182	1.17618	1.18526	1.34837	1.21707	1.32125	0.181182	0.175715	0.17994	0.185323	0.000211332	0.000494736	0.000420184	0.000373173	0.00062947	0.000324034	0.000414527	0.000334571	0.000305347	0.000326703	0.488976	0.288717	0.333987	0.527194	1.01151	1.15606	1.12172	1.23677	1.21447	1.59577	0.194044	0.175765	0.174042	0.197574	0.178174	0.18326	0.241215	0.178759
		0.53735	0.38091	0.324149	0.392755	0.320463	0.247917	1.00953	1.10704	1.11274	1.02971	9.8581	1.12746	1.12317	1.24254	1.16059	1.2462	0.17201	0.166951	0.171875	0.177318	0.000338733	0.000478926	0.000283015	0.000529769	0.000453195	0.000257644	0.000356101	0.000283801	0.000332849	0.000313276	0.294404	0.450826	0.336816	0.362408	1.04453	1.09659	1.0567	1.18053	1.1311	1.52872	0.181836	0.163506	0.164251	0.187367	0.165055	0.169987	0.231063	0.168557
		0.58855	0.391652	0.336601	0.336699	0.358017	0.248196	0.941453	1.04405	1.04972	0.96009	9.74208	1.04231	1.10238	1.18148	1.08234	1.17337	0.161022	0.151897	0.156994	0.164849	0.000254269	0.000358427	0.000539284	0.000444563	0.000462839	0.000202899	0.000210275	0.000193272	0.000278874	0.000335359	0.233399	0.367723	0.293263	0.379869	1.12685	1.03576	1.00192	1.11588	1.09436	1.46932	0.169963	0.152947	0.155912	0.174214	0.153092	0.15883	0.222364	0.156157
		0.63975	0.374507	0.277955	0.289277	0.271305	0.302263	0.907826	0.953665	0.989484	0.898304	9.63973	0.967159	1.02938	1.11743	1.01669	1.10891	0.150693	0.141587	0.147951	0.152632	0.00036038	0.000407873	0.00032471	0.000569964	0.000317922	0.000257128	0.00034248	0.000228564	0.000345234	0.00050596	0.278247	0.475715	0.365121	0.280008	1.07293	0.986954	0.957816	1.03932	1.03851	1.36932	0.159131	0.14533	0.143039	0.163	0.144467	0.147692	0.208858	0.147274
		0.69095	0.35578	0.272037	0.248484	0.272786	0.234212	0.862282	0.897975	0.961605	0.854158	9.53382	0.916123	0.949538	1.02415	0.990329	1.04335	0.140475	0.13507	0.13895	0.144005	0.000243235	0.000468198	0.000288721	0.000405486	0.000485943	0.000198938	0.000269356	0.000170411	0.000206562	0.00031676	0.293578	0.219723	0.337201	0.329967	0.945334	0.938431	0.892825	1.02105	0.967856	1.29736	0.148679	0.13426	0.13483	0.155597	0.1351	0.135325	0.199751	0.139083
		0.74215	0.295994	0.242933	0.349261	0.193286	0.178506	0.794764	0.853418	0.914915	0.792382	9.45691	0.875529	0.900396	0.965281	0.919193	0.994354	0.130939	0.125777	0.129952	0.133355	0.000254137	0.000332026	0.000262625	0.0003784	0.000418659	0.00027325	0.000170166	0.000181116	0.000217512	0.00035105	0.359309	0.344352	0.206769	0.251009	0.935234	0.909601	0.859698	0.979423	0.923119	1.23144	0.140732	0.125328	0.128658	0.148669	0.125316	0.12521	0.19252	0.131856
		0.79335	0.276785	0.237717	0.253919	0.29477	0.165486	0.788403	0.79938	0.878035	0.765389	9.41264	0.819245	0.863686	0.943935	0.890651	0.968707	0.122833	0.115504	0.122244	0.124997	0.000256029	0.000209172	0.000219099	0.000615663	0.000435375	9.26619e-05	0.000310768	0.000162113	0.000209709	0.000187826	0.289625	0.362759	0.217282	0.384773	0.9638	0.865025	0.820405	0.934488	0.88883	1.19394	0.131267	0.117497	0.119598	0.139598	0.11736	0.121988	0.184324	0.12521
		0.84455	0.362394	0.151159	0.249728	0.240906	0.262455	0.717456	0.783364	0.829475	0.720476	9.31795	0.77583	0.832823	0.902531	0.845785	0.898571	0.115611	0.109168	0.117669	0.120338	0.000192239	0.00028405	0.000236617	0.000468491	0.000471577	0.000123071	0.000203942	0.000247173	0.000332029	0.000253636	0.285634	0.241529	0.23142	0.341008	1.00941	0.818131	0.767578	0.890249	0.858293	1.14821	0.125766	0.110885	0.113539	0.131334	0.111073	0.115859	0.178301	0.119259
		0.89575	0.264247	0.217335	0.263825	0.15255	0.238806	0.677905	0.752524	0.799157	0.692307	9.26823	0.75056	0.791824	0.846563	0.795501	0.853653	0.110519	0.103637	0.111728	0.117271	0.000229019	0.000307479	0.00022101	0.00037386	0.000373316	0.000151437	0.000230779	0.000126469	0.000261816	0.000175011	0.230715	0.258975	0.29736	0.263019	0.941248	0.791338	0.734676	0.845554	0.816101	1.1017	0.120509	0.105434	0.107732	0.122723	0.10619	0.111292	0.174357	0.113633
		0.94695	0.304098	0.245684	0.225997	0.250785	0.183962	0.647748	0.707763	0.770666	0.669328	9.1959	0.71618	0.754471	0.80233	0.780491	0.824222	0.103812	0.0971594	0.105517	0.110053	0.000203402	0.000327258	0.000314493	0.000275928	0.00043059	0.000127122	0.000113816	0.000114255	0.000146256	0.000211699	0.189953	0.322145	0.248819	0.186427	0.962969	0.741246	0.692811	0.81685	0.784917	1.07101	0.114076	0.10146	0.102339	0.115969	0.100078	0.104796	0.169207	0.108343
		0.99815	0.306322	0.170636	0.223427	0.181735	0.205974	0.639632	0.685038	0.72413	0.648987	9.13101	0.700658	0.743646	0.769074	0.760899	0.769992	0.0989636	0.0913839	0.0990445	0.104698	0.000196712	0.000388727	0.000282345	0.000345347	0.000335008	7.35529e-05	0.000130954	-1.32514e-05	0.000210142	0.000192187	0.242121	0.172095	0.232617	0.323639	0.891129	0.717394	0.66764	0.812763	0.739364	1.04258	0.109626	0.0981708	0.0997272	0.112244	0.0960898	0.10063	0.16411	0.105216
		1.07495	0.289515	0.164758	0.243931	0.126342	0.126879	0.60382	0.651109	0.688044	0.611578	9.10385	0.638507	0.668994	0.725812	0.700452	0.705884	0.0917387	0.0859356	0.0918212	0.0966085	0.000207339	0.00032125	0.000283909	0.000342271	0.000324051	9.60242e-05	0.000150854	1.47996e-05	0.000251123	0.000212972	0.227567	0.266525	0.229184	0.30885	0.983266	0.681438	0.642574	0.755343	0.70954	0.988151	0.103881	0.0921083	0.0921724	0.107702	0.0931379	0.094899	0.159677	0.0966927
		1.17735	0.231657	0.190558	0.135498	0.129064	0.176404	0.565284	0.583753	0.624128	0.583905	9.0378	0.585819	0.62125	0.667228	0.620324	0.658958	0.0849103	0.0790984	0.0865396	0.0878281	0.000161376	0.000364826	0.000228897	0.000309208	0.000352032	0.000196055	0.000159694	0.000101485	8.73841e-05	0.000147222	0.199962	0.171299	0.189373	0.234169	0.804292	0.628187	0.59753	0.710629	0.677099	0.920797	0.0969997	0.0850727	0.0871349	0.099127	0.0871181	0.0883433	0.153392	0.0898964
		1.27975	0.23257	0.220687	0.222128	0.0989697	0.130251	0.531546	0.556766	0.592955	0.560717	8.99514	0.561086	0.595237	0.618367	0.591261	0.607939	0.0778543	0.0723489	0.078294	0.0816251	0.000141814	0.000274941	0.000326053	0.000285509	0.000296604	0.000139811	0.000155184	8.36145e-05	0.000205627	0.000240463	0.111843	0.180468	0.161544	0.195775	0.892115	0.579606	0.561581	0.653607	0.627004	0.895528	0.0905806	0.0808849	0.0832222	0.0916615	0.0797887	0.0798794	0.148439	0.0865416
		1.38215	0.193983	0.153176	0.151255	0.207771	0.144801	0.488442	0.53683	0.551654	0.537543	8.9327	0.531252	0.583487	0.589063	0.546811	0.55662	0.0717964	0.0667085	0.0712522	0.0748011	0.000136075	0.000309968	0.000172511	0.000292052	0.00039324	0.000115997	6.96421e-05	7.77236e-05	0.000196214	0.000219027	0.147629	0.208402	0.0809024	0.205993	0.837514	0.55287	0.51583	0.640192	0.581268	0.828132	0.085355	0.0780797	0.0784022	0.0862549	0.0727123	0.0719458	0.143744	0.0789565
		1.48455	0.18994	0.179131	0.165944	0.162622	0.100629	0.456426	0.49061	0.512266	0.487167	8.89778	0.504683	0.530755	0.560039	0.542407	0.499787	0.0678652	0.0618358	0.0693752	0.0708297	0.000112452	0.000218138	0.000253426	0.000235372	0.000275915	9.41915e-05	9.83184e-05	9.43586e-05	0.000244381	0.000108322	0.109672	0.187903	0.116905	0.133144	0.808809	0.517868	0.490011	0.613827	0.549246	0.793919	0.0812084	0.0701442	0.0734847	0.0821377	0.0713441	0.0669083	0.137806	0.0739122
		1.58695	0.248867	0.111189	0.145457	0.118911	0.124397	0.436866	0.48649	0.47188	0.444195	8.87528	0.476217	0.517854	0.520216	0.496478	0.450816	0.0630423	0.056722	0.0636784	0.0664363	9.97182e-05	0.000259411	0.000166315	0.000271235	0.00026052	8.56158e-05	5.62821e-05	2.69681e-07	0.00019699	0.000117645	0.146041	0.156112	0.173001	0.164015	0.730313	0.485873	0.465747	0.589139	0.529706	0.777764	0.0773908	0.0670747	0.0665174	0.0776004	0.06718	0.065497	0.132274	0.0681873
		1.68935	0.163331	0.0977284	0.133793	0.135365	0.0472437	0.396977	0.444774	0.439974	0.407815	8.82584	0.443573	0.482277	0.486479	0.468251	0.421229	0.0625042	0.0542214	0.0603764	0.0628937	0.000118736	0.000234838	0.000257036	0.000248065	0.000219303	6.78332e-05	0.000111153	0.000151422	0.00019322	0.000199822	0.0614744	0.202526	0.135998	0.124729	0.78728	0.461512	0.452489	0.550848	0.507647	0.735467	0.0723015	0.0642335	0.0616187	0.0739054	0.0629173	0.0631071	0.132614	0.0639343
		1.79175	0.199262	0.130198	0.127382	0.114138	0.0576993	0.396465	0.42789	0.401583	0.376771	8.81333	0.413431	0.440015	0.460807	0.456171	0.412633	0.0577654	0.0527908	0.0549318	0.0592975	0.000142294	0.000277578	0.000232828	0.000281717	0.000226244	0.000120015	0.000115491	0.00016577	0.000163602	0.000153948	0.115601	0.126477	0.0879047	0.115779	0.774997	0.435898	0.423664	0.528883	0.454603	0.694355	0.0698115	0.0594621	0.0576162	0.0705331	0.0597959	0.0598985	0.129437	0.0620976
		1.89415	0.227783	0.124641	0.139759	0.106209	0.0978379	0.363353	0.418111	0.383738	0.361213	8.81681	0.397877	0.436747	0.430181	0.417483	0.40674	0.0535149	0.0477821	0.0543351	0.0590059	0.000134784	0.000287342	0.000248031	0.000304477	0.000253875	0.000134386	0.000156174	9.33823e-05	0.000129588	0.000148063	0.0888611	0.164272	0.109428	0.156662	0.740865	0.421436	0.405412	0.512683	0.432532	0.662523	0.0665409	0.058502	0.0549376	0.0686628	0.0574699	0.0564066	0.125716	0.059359
		1.99655	0.225712	0.196243	0.106519	0.0461981	0.11164	0.348791	0.396103	0.373623	0.361152	8.76662	0.380688	0.422527	0.41061	0.411511	0.372588	0.0499026	0.0469659	0.0537304	0.057745	6.62685e-05	0.000285367	0.000225207	0.000224189	0.000311812	6.98471e-05	9.88446e-05	3.29816e-05	2.65966e-05	0.000138044	0.064216	0.120167	0.1113	0.198803	0.705845	0.408415	0.382424	0.484079	0.430171	0.646161	0.0634271	0.0536555	0.0512619	0.0678301	0.0530869	0.0519876	0.121119	0.0546937
		2.15015	0.221094	0.12755	0.145672	0.122524	0.0893297	0.313461	0.369138	0.357036	0.338454	8.72905	0.348768	0.383375	0.382696	0.377357	0.32949	0.0430392	0.0436136	0.0482505	0.0531243	9.73737e-05	0.000205062	0.000161073	0.000305318	0.000251123	8.53351e-05	9.82864e-05	6.85429e-05	0.000111847	0.000156914	0.10307	0.101943	0.130642	0.16298	0.709241	0.385356	0.366233	0.465411	0.40139	0.610842	0.0623921	0.0484824	0.0487747	0.0628387	0.0504147	0.0491302	0.116188	0.0497365
		2.35495	0.20931	0.0771187	0.116814	0.0609888	0.0808778	0.286696	0.323706	0.328413	0.297293	8.65833	0.338846	0.345186	0.359175	0.34612	0.309044	0.0375087	0.0353383	0.0436293	0.0468342	7.75381e-05	0.000186662	0.000144948	0.000239683	0.000215375	7.61842e-05	0.00013632	3.78303e-05	0.000142047	0.000150998	0.112277	0.122984	0.13327	0.113043	0.664358	0.355536	0.339183	0.437922	0.386075	0.59567	0.0576551	0.045421	0.0459003	0.0585831	0.0468048	0.0463291	0.112998	0.043815
		2.55975	0.173554	0.131302	0.119436	0.0873501	0.0862904	0.261595	0.303322	0.313572	0.268403	8.54301	0.313825	0.335107	0.33957	0.328598	0.30912	0.0347281	0.0339893	0.0396949	0.0440656	9.58079e-05	0.000158924	9.88882e-05	0.000258526	0.0001627	7.05862e-05	7.44694e-05	5.43423e-05	7.46283e-05	0.000140309	0.0619047	0.146754	0.129651	0.147867	0.64333	0.330219	0.303531	0.406605	0.356201	0.551682	0.0544289	0.0423385	0.0429879	0.0558809	0.0413348	0.0410797	0.108943	0.0427059
		2.76455	0.195853	0.150151	0.0801038	0.074992	0.0784642	0.238227	0.292829	0.282918	0.243543	8.42387	0.29277	0.328525	0.312418	0.30497	0.295287	0.0338031	0.0301248	0.0362741	0.0413701	7.51777e-05	0.000231862	0.000146364	0.000261521	0.000136719	9.07559e-05	6.1659e-05	9.7757e-05	7.98911e-05	0.00013027	0.0858794	0.122573	0.135246	0.0688115	0.634271	0.298714	0.284578	0.392323	0.343551	0.50967	0.0507437	0.0378727	0.0418107	0.0497996	0.0379054	0.0363082	0.105041	0.0412444
		2.96935	0.186635	0.100141	0.110588	0.0698523	0.0827972	0.214672	0.285602	0.266823	0.22596	8.32391	0.277764	0.294947	0.313714	0.278384	0.263241	0.0302996	0.0284012	0.0330804	0.0382836	0.000111527	0.000130604	0.000109386	0.000213368	0.00010664	5.68539e-05	9.7772e-05	5.56478e-05	7.44977e-05	9.05367e-05	0.0966826	0.0663097	0.101907	0.111687	0.640399	0.272887	0.2449	0.377571	0.308978	0.467616	0.0484555	0.0324059	0.0388083	0.0450766	0.03581	0.0315638	0.0999207	0.0390423
		3.17415	0.166323	0.0943825	0.136479	0.0789524	0.0259475	0.195468	0.266844	0.241789	0.198093	8.21969	0.269552	0.293165	0.310413	0.262863	0.237794	0.0321876	0.0269686	0.0323679	0.0374582	6.05259e-05	0.000128803	0.000116766	0.000233046	0.000219164	6.92405e-05	9.92667e-05	7.81723e-06	6.94077e-05	6.37994e-05	0.0855598	0.0995369	0.0959253	0.102717	0.628891	0.246841	0.233861	0.34898	0.290566	0.415032	0.0479417	0.0295715	0.0366198	0.0428926	0.0334949	0.0315946	0.0963297	0.0358063
		3.37895	0.202577	0.0858281	0.100551	0.0649309	0.0597406	0.187616	0.259702	0.246526	0.170652	8.13427	0.242305	0.285201	0.288658	0.250111	0.224378	0.0307411	0.0269143	0.0285039	0.0359697	9.68444e-05	0.000153741	0.000113202	0.000189085	0.000175627	7.12634e-05	5.40234e-05	1.71336e-05	0.000107019	6.38634e-05	0.0276867	0.0759922	0.0853149	0.0780654	0.621877	0.231468	0.232832	0.334615	0.278822	0.392179	0.0473696	0.029174	0.0337632	0.0408141	0.0280504	0.0301835	0.0954654	0.0320973
		3.58375	0.203285	0.103158	0.107901	0.052111	0.0577444	0.170357	0.250286	0.230299	0.175979	8.08104	0.233069	0.26074	0.281155	0.225131	0.222285	0.0258627	0.0243847	0.0272181	0.0334603	6.13509e-05	0.000102572	7.98301e-05	0.00016807	9.84602e-05	7.64433e-06	1.38e-05	7.18235e-05	7.23215e-05	0.000100475	0.0280192	0.0494086	0.0683309	0.0842777	0.54592	0.221028	0.209074	0.321188	0.281971	0.374598	0.0416109	0.0267215	0.0301151	0.0376612	0.0250067	0.0299886	0.0931609	0.0288094
		3.78855	0.151558	0.0778418	0.108231	0.00274871	0.0302024	0.1705	0.222964	0.20745	0.167391	7.99813	0.242498	0.241857	0.264761	0.201195	0.220047	0.0232217	0.0226996	0.0249573	0.0327594	4.33429e-05	0.000139497	0.000139419	0.000182781	0.000109	-2.61112e-05	3.86001e-05	4.34292e-05	4.03319e-05	9.33775e-05	0.0669261	0.0927372	0.0195889	0.0643419	0.544356	0.218792	0.192623	0.316491	0.27316	0.369688	0.0393806	0.0260892	0.029783	0.0356228	0.0223229	0.0281911	0.0928973	0.0262136
		3.99335	0.194702	0.123064	0.0850697	0.0424994	0.056143	0.152975	0.213027	0.202766	0.14547	7.90918	0.210646	0.243868	0.251552	0.204566	0.207714	0.0238613	0.0209334	0.0254065	0.0305486	4.63078e-05	0.000154567	5.49585e-05	0.000152011	0.000140324	2.61997e-05	-1.64517e-06	1.53893e-05	3.58887e-05	3.48111e-05	0.0532559	0.0818998	0.0435397	0.0352903	0.57097	0.216508	0.190847	0.311179	0.253505	0.34458	0.0370594	0.024762	0.026887	0.036432	0.0225703	0.0257961	0.090306	0.0256453
		4.30055	0.169581	0.101527	0.106235	0.0585966	0.0603456	0.134224	0.18933	0.190967	0.146009	7.80624	0.198606	0.220139	0.211619	0.173322	0.18579	0.0209237	0.0193833	0.0231624	0.0284409	3.51303e-05	0.00010702	8.29853e-05	0.00016181	0.000119789	6.86796e-05	0.000105914	4.60044e-05	6.37106e-05	3.60375e-05	0.0703588	0.0450121	0.0425549	0.0696527	0.515976	0.21166	0.181508	0.294122	0.230028	0.321215	0.034508	0.0235018	0.0218752	0.0341427	0.0215564	0.0240045	0.0910301	0.0253574
		4.71015	0.119054	0.0738452	0.111647	0.0082731	0.0192703	0.116719	0.186488	0.180265	0.133	7.77132	0.170649	0.211719	0.181712	0.143884	0.165396	0.017101	0.0178641	0.0210568	0.027008	8.62849e-05	0.000115248	8.11914e-05	0.000186791	9.73822e-05	5.79768e-05	5.49633e-05	4.67963e-05	7.58411e-05	8.14796e-05	0.0729478	0.0506622	0.0467562	0.102537	0.470199	0.186903	0.169775	0.294205	0.185804	0.302747	0.030761	0.0216711	0.021437	0.0324548	0.0195771	0.0201723	0.0883963	0.0247762
		5.11975	0.193084	0.109775	0.0801951	0.0335684	0.0322674	0.11934	0.157256	0.167372	0.134142	7.80941	0.152305	0.186724	0.152902	0.141316	0.138109	0.0142951	0.0171173	0.0201217	0.0235589	5.53575e-05	0.000119371	9.86087e-05	0.000162768	3.40498e-05	5.13491e-05	2.6581e-05	3.82888e-05	1.85924e-05	5.43618e-05	0.058114	0.0570957	0.067159	0.0703266	0.461768	0.166085	0.157325	0.266822	0.185721	0.26937	0.027643	0.0210397	0.0238787	0.0301529	0.0178244	0.018784	0.084328	0.0234232
		5.52935	0.160639	0.110528	0.0857212	0.0205552	0.015178	0.0954665	0.14483	0.158289	0.111987	7.78946	0.158118	0.168854	0.150311	0.138131	0.127467	0.0121769	0.0171598	0.0180832	0.0189844	8.5789e-05	8.98832e-05	0.000108808	0.000172654	5.2998e-05	8.59671e-05	9.87817e-05	-1.43802e-05	6.71042e-05	2.37346e-05	0.0662659	0.0346779	0.0416602	0.0635593	0.484927	0.150509	0.134417	0.257336	0.178686	0.248878	0.025741	0.0205402	0.020788	0.0266284	0.0139625	0.0171833	0.0824199	0.0217429
		5.93895	0.16434	0.0729507	0.102769	0.031767	0.019518	0.10268	0.130265	0.151049	0.076047	7.80798	0.133263	0.151484	0.143513	0.123629	0.113358	0.0120404	0.0165038	0.0134417	0.0178391	2.27114e-05	7.48312e-05	3.85553e-05	0.000133345	5.49156e-05	8.04622e-05	3.43493e-05	1.76534e-05	3.99622e-05	3.54694e-05	0.014042	0.0450626	0.0283988	0.0332991	0.454239	0.143848	0.122412	0.242553	0.167492	0.222718	0.0252511	0.0187381	0.0172485	0.0245491	0.0154525	0.01525	0.0815202	0.019505
		6.34855	0.182105	0.0950339	0.0700962	0.0458038	0.04434	0.10024	0.129504	0.120088	0.084498	7.77602	0.116413	0.152279	0.141595	0.0969391	0.10842	0.010764	0.0135467	0.0106256	0.017038	1.02162e-05	9.20423e-05	3.30342e-05	0.000148619	9.95978e-05	1.21159e-05	5.58231e-05	1.63176e-05	5.43061e-05	7.5228e-05	0.0290875	0.0380479	0.0323518	0.0564783	0.415286	0.126177	0.130394	0.236837	0.15171	0.227339	0.0229994	0.016523	0.0154361	0.0219322	0.0129015	0.0126483	0.0793525	0.0172174
[truncated: 508 more rows]
[truncated: 185 more columns]

## Sheet: Figure 2b
Figure 2b: correlation between the experimental changes in binding affinity, KD(variant)/KD(specific), in the abscissa; and the inversed relative probability of binding calculated from the position weight matrix, pPWM (specific)/ pPWM (variant), in the ordinate
[truncated: 8 more rows]

[truncated: 13 more sheets: Figure 2c, Figure 4b, Figure 4c, Figure 5a, Figure 5b, Figure 5c, Figure 6a, Figure 6b, Figure 7a, Figure 7b, Figure Supplementary 1, Figure Supplementary 2, Figure Supplementary 3]
